# Supplementary material for: 2-Meth­oxy-N-[5-(2-methoxy­phen­yl)-1,3,4-thia­diazol-2-yl]benzamide hemi­hydrate
Source: Acta Crystallogr Sect E Struct Rep Online. 2008 Jul 31;64(Pt 8):o1637. doi: 10.1107/S1600536808019934 (PMC2962244; doi:10.1107/S1600536808019934)
Supplement: Supplementary file 2 [file e-64-o1637-Isup2.hkl]

# 
# h,k,l, Fc-squared, Fo-squared, sigma(Fo-squared) and status flag 
# 
data_I
_shelx_title ' W in C2/c' 
_shelx_refln_list_code          4 
_shelx_F_calc_maximum      533.98 
_exptl_crystal_F_000      1464.00 
_reflns_d_resolution_high  0.8335 
 
loop_ 
 _symmetry_equiv_pos_as_xyz 
 'x, y, z' 
 '-x, y, -z+1/2' 
 'x+1/2, y+1/2, z' 
 '-x+1/2, y+1/2, -z+1/2' 
 '-x, -y, -z' 
 'x, -y, z-1/2' 
 '-x+1/2, -y+1/2, -z' 
 'x+1/2, -y+1/2, z-1/2' 
 
_cell_length_a    29.9499 
_cell_length_b    14.5610 
_cell_length_c     7.6520 
_cell_angle_alpha  90.000 
_cell_angle_beta   94.784 
_cell_angle_gamma  90.000 
 
_shelx_F_squared_multiplier     1.000 
 
loop_ 
 _refln_index_h 
 _refln_index_k 
 _refln_index_l 
 _refln_F_squared_calc 
 _refln_F_squared_meas 
 _refln_F_squared_sigma 
 _refln_observed_status 
   2   0   0        4.59      157.64     88.37 o 
   4   0   0   161612.56   151339.77   1821.03 o 
   6   0   0      182.71      169.59      8.35 o 
   8   0   0     5769.80     7233.79     67.53 o 
  10   0   0      146.93      170.38     10.29 o 
  12   0   0     3514.46     4375.45     94.90 o 
  14   0   0     6941.47     6581.38     77.71 o 
  16   0   0      806.89      800.82     41.25 o 
  18   0   0      109.50       90.41     21.66 o 
  20   0   0     1818.62     1841.94     61.13 o 
  22   0   0     1108.76      951.17     75.62 o 
  24   0   0        5.01       74.64     34.22 o 
  26   0   0     2219.77     1957.53     79.74 o 
  28   0   0       66.32       41.69     33.44 o 
  30   0   0      178.94      162.25     69.50 o 
  32   0   0       15.35       27.33     46.89 o 
  34   0   0       45.92        5.76     35.39 o 
   1   1   0       52.25       26.97      4.47 o 
   3   1   0      166.27      244.08      7.48 o 
   5   1   0     4027.28     3431.13     28.96 o 
   7   1   0        2.57       11.30      6.35 o 
   9   1   0      297.28      321.92     16.05 o 
  11   1   0      840.35      578.48     20.30 o 
  13   1   0      389.85      331.22     21.79 o 
  15   1   0      157.85      158.93     13.49 o 
  17   1   0      132.64       85.13     11.19 o 
  19   1   0      187.84      177.57     16.88 o 
  21   1   0        9.65        7.50     12.42 o 
  23   1   0      129.24      122.54     21.28 o 
  25   1   0       55.94       38.42     20.72 o 
  27   1   0       45.68       79.48     27.66 o 
  29   1   0       13.59        6.17     22.09 o 
  31   1   0       47.22       62.01     20.71 o 
  33   1   0       67.97       31.27     23.21 o 
  35   1   0        0.72       31.48     15.56 o 
   0   2   0    53853.92    13429.02  28371.39 o 
   2   2   0       41.13       16.58      5.64 o 
   4   2   0    14024.64    13878.10    141.10 o 
   6   2   0       29.70       27.28      7.32 o 
   8   2   0       38.43       49.80      8.38 o 
  10   2   0      345.50      350.42     10.87 o 
  12   2   0       59.04       77.42     10.36 o 
  14   2   0      163.23      188.21     10.86 o 
  16   2   0      320.36      419.48     20.09 o 
  18   2   0       34.35       27.36     11.16 o 
  20   2   0      631.61      621.06     33.87 o 
  22   2   0       93.93       84.11     19.64 o 
  24   2   0     1325.40     1446.66     48.23 o 
  26   2   0        1.45       18.52     21.32 o 
  28   2   0      150.30      219.01     24.73 o 
  30   2   0       24.95       46.91     23.11 o 
  32   2   0       10.67       31.79     23.33 o 
  34   2   0        6.46        9.63     20.13 o 
   1   3   0     1933.27     1728.41     22.44 o 
   3   3   0     3679.60     4407.91     52.94 o 
   5   3   0     8584.00     8639.83    130.66 o 
   7   3   0     1896.92     2003.58     27.66 o 
   9   3   0     9212.18    10846.39    130.74 o 
  11   3   0     3667.07     3409.81     47.73 o 
  13   3   0       11.32        9.86      9.73 o 
  15   3   0       39.75       26.85      9.21 o 
  17   3   0      882.73      823.05     28.63 o 
  19   3   0      906.78      909.55     33.66 o 
  21   3   0     6303.95     6356.85     85.76 o 
  23   3   0      209.30      225.05     25.18 o 
  25   3   0     2704.44     2823.12     66.66 o 
  27   3   0       47.59       38.93     25.08 o 
  29   3   0      108.72      108.63     22.15 o 
  31   3   0       26.97       -0.14     23.64 o 
  33   3   0       37.82       52.55     21.06 o 
  35   3   0       26.26       92.30     22.39 o 
   0   4   0    18570.58    21113.06    214.24 o 
   2   4   0      576.24      618.62     27.83 o 
   4   4   0     1179.77     1048.84     21.79 o 
   6   4   0     1378.22     1168.90     23.51 o 
   8   4   0     2030.65     2249.20     58.63 o 
  10   4   0      567.29      467.00     18.05 o 
  12   4   0      351.46      395.56     18.40 o 
  14   4   0       51.68       45.53     11.48 o 
  16   4   0     3681.07     3877.72     58.86 o 
  18   4   0      623.98      530.94     28.33 o 
  20   4   0      539.76      559.80     30.05 o 
  22   4   0     1452.95     1353.02     51.42 o 
  24   4   0     5418.70     5410.81     97.84 o 
  26   4   0      821.94      721.80     51.31 o 
  28   4   0      350.43      340.63     30.68 o 
  30   4   0        9.73        7.91     24.27 o 
  32   4   0        1.46       15.87     42.04 o 
  34   4   0       24.10      -17.44     28.26 o 
   1   5   0       59.70       62.74      8.64 o 
   3   5   0      276.39      340.77     20.79 o 
   5   5   0     1101.81      984.26     23.89 o 
   7   5   0     2851.29     2818.91     47.46 o 
   9   5   0     1072.96      953.68     25.87 o 
  11   5   0      163.89      149.66     12.08 o 
  13   5   0     2311.91     1932.62     69.19 o 
  15   5   0      858.61      881.12     32.90 o 
  17   5   0     7410.11     8106.45    160.17 o 
  19   5   0     1286.54     1509.26     45.80 o 
  21   5   0    12151.86    13094.51    127.90 o 
  23   5   0      748.58      773.64     39.79 o 
  25   5   0     4278.27     4453.23     84.13 o 
  27   5   0        0.58        2.07     20.00 o 
  29   5   0      233.38      192.48     25.76 o 
  31   5   0        1.44        0.80     22.30 o 
  33   5   0       10.20       12.00     21.91 o 
   0   6   0    20831.55    20872.47    583.32 o 
   2   6   0       52.67       32.79     18.47 o 
   4   6   0     2766.52     3294.97     55.79 o 
   6   6   0       34.63       54.67     16.61 o 
   8   6   0     1042.19     1035.46     33.93 o 
  10   6   0       48.94       29.69     11.85 o 
  12   6   0      247.61      286.19     19.47 o 
  14   6   0       56.16       82.67     14.97 o 
  16   6   0     1752.61     1840.90     56.47 o 
  18   6   0      360.36      453.56     27.53 o 
  20   6   0      152.65      204.92     23.13 o 
  22   6   0       99.19       58.42     20.87 o 
  24   6   0      910.68     1000.64     44.85 o 
  26   6   0        4.44        9.50     20.96 o 
  28   6   0        3.55       -7.27     20.73 o 
  30   6   0        2.21        5.18     21.28 o 
  32   6   0       59.39       87.65     25.19 o 
   1   7   0      263.20      296.07     17.18 o 
   3   7   0      558.49      614.31     23.47 o 
   5   7   0      313.40      355.92     24.93 o 
   7   7   0     1317.61     1092.25     31.20 o 
   9   7   0     1803.49     1702.87     39.62 o 
  11   7   0     1299.00      984.90     33.23 o 
  13   7   0     2523.78     2269.62     55.84 o 
  15   7   0      823.09      937.09     38.82 o 
  17   7   0     2529.70     2654.14     65.06 o 
  19   7   0      163.36      167.86     30.79 o 
  21   7   0       80.73       54.12     23.46 o 
  23   7   0      578.48      680.84     47.84 o 
  25   7   0      243.37      177.38     32.04 o 
  27   7   0       19.52       28.08     19.07 o 
  29   7   0      405.61      436.95     34.38 o 
  31   7   0       32.83        3.31     36.90 o 
   0   8   0     1327.56     1321.97    127.78 o 
   2   8   0       62.03       82.18     24.87 o 
   4   8   0     5133.89     5283.96     94.86 o 
   6   8   0        2.15        3.09     12.15 o 
   8   8   0     1405.97     1540.48     41.28 o 
  10   8   0      219.09      167.25     17.66 o 
  12   8   0      531.20      487.87     26.91 o 
  14   8   0      233.83      187.31     19.78 o 
  16   8   0       90.27       59.05     27.60 o 
  18   8   0      500.69      490.92     44.30 o 
  20   8   0      109.72      114.63     20.16 o 
  22   8   0       46.45       68.48     19.08 o 
  24   8   0        0.70       22.79     17.57 o 
  26   8   0        4.66      -18.62     18.98 o 
  28   8   0        0.32       14.02     21.69 o 
  30   8   0       48.50       -4.64     26.52 o 
   1   9   0       62.79       52.92     13.90 o 
   3   9   0     1938.73     2222.13     74.93 o 
   5   9   0     2025.63     2672.01     63.68 o 
   7   9   0     2434.43     2632.48     70.34 o 
   9   9   0     3052.76     3382.59     74.56 o 
  11   9   0     1726.91     1582.10     45.47 o 
  13   9   0      180.29      207.50     21.08 o 
  15   9   0        1.45       44.32     15.91 o 
  17   9   0        7.99       20.12     28.05 o 
  19   9   0       16.16      -10.13     19.30 o 
  21   9   0        0.82      -17.16     18.86 o 
  23   9   0       34.69       13.98     18.80 o 
  25   9   0      170.20      214.17     26.85 o 
  27   9   0       24.74        2.39     21.80 o 
  29   9   0      126.25      103.85     26.44 o 
   0  10   0     3147.09     2802.72    291.27 o 
   2  10   0       15.29       44.34     15.96 o 
   4  10   0     5198.75     5215.19    117.39 o 
   6  10   0      275.24      274.01     24.72 o 
   8  10   0     4794.64     4546.19     85.58 o 
  10  10   0      258.03      241.72     25.08 o 
  12  10   0      130.76      173.25     21.80 o 
  14  10   0      355.13      245.44     30.28 o 
  16  10   0      103.49      106.11     23.26 o 
  18  10   0      448.86      511.14     50.71 o 
  20  10   0       42.58       20.14     19.94 o 
  22  10   0      218.52      287.59     27.97 o 
  24  10   0       69.15       73.62     19.34 o 
  26  10   0        6.26       26.21     21.58 o 
  28  10   0       11.21       25.89     24.68 o 
   1  11   0        0.48       52.05     16.91 o 
   3  11   0      145.37      115.50     21.99 o 
   5  11   0       72.23       74.65     18.22 o 
   7  11   0      174.52      221.95     23.59 o 
   9  11   0        9.68        8.79     19.61 o 
  11  11   0       23.13        4.46     17.56 o 
  13  11   0       22.13        1.24     21.65 o 
  15  11   0       17.59      -20.75     20.75 o 
  17  11   0       84.24      126.97     21.73 o 
  19  11   0       53.29       26.70     32.54 o 
  21  11   0       91.59       92.94     22.79 o 
  23  11   0       37.06       49.29     23.80 o 
  25  11   0        2.10       14.50     23.39 o 
  27  11   0       13.11       45.41     39.51 o 
   0  12   0      724.15      737.08    151.67 o 
   2  12   0        4.05        9.03     17.82 o 
   4  12   0      981.39     1036.59     47.44 o 
   6  12   0      218.51      182.34     27.18 o 
   8  12   0     1623.13     1588.72     64.18 o 
  10  12   0      627.70      681.30     38.18 o 
  12  12   0       20.75       56.41     20.97 o 
  14  12   0      306.74      381.26     33.21 o 
  16  12   0        0.21       21.23     17.25 o 
  18  12   0        6.20       24.93     30.81 o 
  20  12   0       25.50        3.40     21.21 o 
  22  12   0       17.10       24.80     25.10 o 
  24  12   0       20.71       50.72     25.00 o 
   1  13   0        0.41       21.70     20.50 o 
   3  13   0      438.01      458.13     45.39 o 
   5  13   0      222.27      214.10     27.60 o 
   7  13   0      151.37      149.76     29.54 o 
   9  13   0      234.81      270.38     30.70 o 
  11  13   0        1.44      -22.25     22.25 o 
  13  13   0       10.89       15.06     19.26 o 
  15  13   0       12.81       -3.46     21.55 o 
  17  13   0       15.79       -2.18     21.96 o 
  19  13   0        8.60      -22.83     22.83 o 
  21  13   0       97.80       23.78     23.12 o 
  23  13   0        0.56       -9.75     26.68 o 
   0  14   0      237.18      227.92     47.79 o 
   2  14   0       22.24       40.09     23.97 o 
   4  14   0      175.03      187.33     39.08 o 
   6  14   0       34.81       94.34     28.82 o 
   8  14   0       31.34       48.99     26.13 o 
  10  14   0       45.87       53.85     23.71 o 
  12  14   0        3.72       -4.89     32.55 o 
  14  14   0       16.67      -24.16     24.16 o 
  16  14   0       70.27       54.64     24.55 o 
  18  14   0        7.95       12.51     32.07 o 
  20  14   0      113.11       91.00     40.84 o 
   1  15   0       68.11       98.93     25.94 o 
   3  15   0       93.41       86.00     38.13 o 
   5  15   0      103.35       76.09     25.99 o 
   7  15   0        0.48      -24.15     24.15 o 
   9  15   0       92.37       46.96     29.35 o 
  11  15   0        5.41      -20.30     20.30 o 
  13  15   0        0.12      -22.40     30.25 o 
  15  15   0       70.85       44.58     26.65 o 
  17  15   0      263.95      224.90     33.31 o 
   0  16   0        0.09       27.63     25.14 o 
   2  16   0        0.37       14.13     21.87 o 
   4  16   0        5.53       12.07     21.40 o 
   6  16   0        3.98       -3.60     20.47 o 
   8  16   0       15.99        1.78     22.77 o 
  10  16   0        0.08       38.27     17.02 o 
  12  16   0       78.32       90.50     21.14 o 
  14  16   0        0.07       38.61     17.90 o 
   1  17   0       13.07       56.90     21.58 o 
   3  17   0        0.30       24.13     18.96 o 
   5  17   0       11.46       -0.66     19.82 o 
   7  17   0        0.05        8.72     24.95 o 
 -35   1   1       10.41        3.69     28.23 o 
 -33   1   1       20.86       20.62     30.73 o 
 -31   1   1      453.02      539.97     48.79 o 
 -29   1   1      730.70      772.55     65.40 o 
 -27   1   1     9063.16    10184.32    207.33 o 
 -25   1   1     2850.04     2893.80     98.63 o 
 -23   1   1     9529.82    10180.94    197.06 o 
 -21   1   1       27.41        2.32     20.66 o 
 -19   1   1        2.42       10.47     13.77 o 
 -17   1   1       62.75       71.58     15.47 o 
 -15   1   1        3.20       24.86     10.62 o 
 -13   1   1      910.89      917.33     22.13 o 
 -11   1   1     9132.79     8951.91    164.90 o 
  -9   1   1      254.96      233.92     11.06 o 
  -7   1   1    21780.11    20472.08    200.50 o 
  -5   1   1      639.01      603.11     18.75 o 
  -3   1   1      201.67      238.25    156.88 o 
  -1   1   1      172.44      187.98     19.50 o 
   1   1   1     3443.78     3767.99    208.23 o 
   3   1   1     8941.25     8151.76     77.21 o 
   5   1   1     1382.55     1362.18     25.54 o 
   7   1   1      724.80      741.16     36.30 o 
   9   1   1     4987.92     4783.46    132.20 o 
  11   1   1      529.42      523.85     24.60 o 
  13   1   1    14284.19    15330.75    136.13 o 
  15   1   1     5280.46     5659.32     90.44 o 
  17   1   1     7130.47     7939.01    223.90 o 
  19   1   1      899.63     1143.30     98.46 o 
  21   1   1       75.84       43.54     24.31 o 
  23   1   1       10.31       18.96     32.41 o 
  25   1   1       49.09       63.32     26.12 o 
  27   1   1       89.95       44.52     27.94 o 
  29   1   1       11.13        1.56     29.57 o 
  31   1   1       58.46       70.37     33.31 o 
  33   1   1      137.23      173.62     42.49 o 
  35   1   1       39.13       64.57     26.20 o 
 -34   2   1        0.91       -1.86     27.63 o 
 -32   2   1       73.00       57.42     44.64 o 
 -30   2   1       10.98       56.00     40.46 o 
 -28   2   1     1052.00     1244.12     72.05 o 
 -26   2   1      275.74      327.27     45.37 o 
 -24   2   1      972.41     1136.11     63.33 o 
 -22   2   1       84.28       91.94     28.98 o 
 -20   2   1      285.16      400.62     44.93 o 
 -18   2   1      241.34      308.68     46.32 o 
 -16   2   1     1402.06     1214.15     40.86 o 
 -14   2   1      185.16      280.71     20.47 o 
 -12   2   1     2541.28     2506.69     50.50 o 
 -10   2   1      660.78      569.86     23.38 o 
  -8   2   1     1644.24     1306.04     73.49 o 
  -6   2   1     6019.10     6381.83     60.05 o 
  -4   2   1     4510.57     3810.65   2411.14 o 
  -2   2   1     3783.19     4360.75     71.50 o 
   0   2   1      365.68      340.09    222.00 o 
   2   2   1     1664.92     1499.46     80.88 o 
   4   2   1      508.63      184.67    113.38 o 
   6   2   1    18829.27    20453.00    127.34 o 
   8   2   1       16.69       39.53     16.83 o 
  10   2   1     4321.89     4891.04     71.94 o 
  12   2   1     2004.84     1907.00     63.31 o 
  14   2   1    13040.47    14090.42    197.83 o 
  16   2   1       29.53       28.61     17.66 o 
  18   2   1     4433.10     4451.72    126.32 o 
  20   2   1      110.44      100.40     26.27 o 
  22   2   1      616.01      601.37     55.33 o 
  24   2   1        3.27      -13.89     28.92 o 
  26   2   1       95.46       73.29     64.08 o 
  28   2   1       73.56       56.57     35.09 o 
  30   2   1        0.63        0.67     29.09 o 
  32   2   1        0.20      -34.25     34.25 o 
  34   2   1       83.08       54.83     32.79 o 
 -35   3   1        5.27       31.28     26.23 o 
 -33   3   1        2.27       20.49     25.81 o 
 -31   3   1       48.85       59.17     35.61 o 
 -29   3   1      132.42      103.37     32.13 o 
 -27   3   1      518.42      413.35     65.52 o 
 -25   3   1      975.20      849.97     58.20 o 
 -23   3   1     1083.55      882.26     64.17 o 
 -21   3   1       24.97       18.05     18.51 o 
 -19   3   1      311.53      261.50     30.71 o 
 -17   3   1       20.99       -9.05     16.04 o 
 -15   3   1      142.43       78.09     17.10 o 
 -13   3   1      772.62      621.93     43.81 o 
 -11   3   1        0.03       -4.39     11.69 o 
  -9   3   1     1735.24     1482.39     44.29 o 
  -7   3   1     9153.85     9534.43    329.17 o 
  -5   3   1     1061.57      827.35     25.59 o 
  -3   3   1   285134.66   261508.67   3653.20 o 
  -1   3   1     1293.54     1808.13   1107.20 o 
   1   3   1    69959.23    70464.77   1056.75 o 
   3   3   1      767.30      739.07     86.81 o 
   5   3   1     5908.78     6126.77     86.73 o 
   7   3   1     4529.82     3743.87    101.76 o 
   9   3   1     1055.42     1134.15     36.02 o 
  11   3   1     4408.32     4361.63     73.60 o 
  13   3   1    11635.71    12254.54    131.91 o 
  15   3   1     1279.03     1307.76     49.20 o 
  17   3   1      133.93      170.35     23.33 o 
  19   3   1      227.27      247.64     32.19 o 
  21   3   1        1.71       15.33     20.66 o 
  23   3   1      781.89      571.18     45.84 o 
  25   3   1      273.15      210.99     34.05 o 
  27   3   1      974.37     1067.27     93.41 o 
  29   3   1      153.75      173.18     59.00 o 
  31   3   1      106.65       80.58     41.82 o 
  33   3   1      118.37      131.72     36.81 o 
 -34   4   1       15.43       39.37     39.61 o 
 -32   4   1      146.43      243.96     37.11 o 
 -30   4   1        1.08       66.85     27.04 o 
 -28   4   1      375.86      477.62     49.62 o 
 -26   4   1       58.40       74.40     47.16 o 
 -24   4   1      130.80      129.96     30.13 o 
 -22   4   1       58.85       49.11     37.99 o 
 -20   4   1      139.94       94.45     21.92 o 
 -18   4   1        9.14       12.62     13.62 o 
 -16   4   1     4064.61     3541.90    118.80 o 
 -14   4   1     2020.43     1947.58     96.58 o 
 -12   4   1      299.58      273.33     21.61 o 
 -10   4   1     2549.52     1909.66     63.75 o 
  -8   4   1     3211.75     3172.04    124.67 o 
  -6   4   1    32767.26    34396.73    703.88 o 
  -4   4   1    74389.40    72224.09   3520.24 o 
  -2   4   1    98569.48    99992.04   3036.21 o 
   0   4   1    29939.11    31150.56    453.04 o 
   2   4   1     4793.18     5536.00     67.51 o 
   4   4   1      445.64      427.89     23.48 o 
   6   4   1       49.31       47.32     12.77 o 
   8   4   1     2764.33     2585.27     41.49 o 
  10   4   1     1017.42     1059.38     64.08 o 
  12   4   1     1435.37     1463.23     41.94 o 
  14   4   1      605.94      670.51     36.10 o 
  16   4   1      599.68      575.60     35.97 o 
  18   4   1      197.65      243.19     27.72 o 
  20   4   1      960.19      990.22     58.14 o 
  22   4   1       97.00       31.55     26.74 o 
  24   4   1      354.17      428.39     96.46 o 
  26   4   1       93.26      107.20     38.16 o 
  28   4   1      114.26      130.85     35.16 o 
  30   4   1      413.46      373.55     46.60 o 
  32   4   1      117.93      128.93     81.51 o 
  34   4   1      188.05      259.44     68.56 o 
 -33   5   1        0.50      -21.60     25.01 o 
 -31   5   1       26.26        6.96     31.80 o 
 -29   5   1        5.75       21.89     45.72 o 
 -27   5   1       93.93      132.97     43.49 o 
 -25   5   1       32.75       46.99     30.08 o 
 -23   5   1       20.47      -23.56     23.56 o 
 -21   5   1      389.89      441.03     37.85 o 
 -19   5   1       78.29       90.07     22.08 o 
 -17   5   1       14.62       11.41     14.32 o 
 -15   5   1      989.77      881.97     72.78 o 
 -13   5   1        6.32       -6.97     14.98 o 
 -11   5   1     7216.20     7841.73    151.16 o 
  -9   5   1        3.27      -14.26     14.26 o 
  -7   5   1     7392.16     8022.64    106.41 o 
  -5   5   1       37.07       -0.90     39.31 o 
  -3   5   1    21038.23    24263.90    645.90 o 
  -1   5   1        0.91       43.99     17.20 o 
   1   5   1     7095.23     8299.07    273.01 o 
   3   5   1      333.48      364.21     27.71 o 
   5   5   1       60.77       29.99     15.91 o 
   7   5   1       39.80       28.50     13.74 o 
   9   5   1     1041.67     1030.30     40.41 o 
  11   5   1      106.50      102.29     30.56 o 
  13   5   1      685.51      791.92     65.51 o 
  15   5   1      944.94     1026.47     50.21 o 
  17   5   1      653.46      676.60     43.34 o 
  19   5   1       20.42       21.86     49.43 o 
  21   5   1       52.07       97.89     31.52 o 
  23   5   1      433.71      342.45     43.89 o 
  25   5   1       51.88       26.93     26.57 o 
  27   5   1      251.50       25.62     87.55 o 
  29   5   1        9.70       11.42     47.18 o 
  31   5   1       22.83       39.10     39.41 o 
  33   5   1      100.01      103.75     39.31 o 
 -32   6   1        8.83       50.94     35.09 o 
 -30   6   1        0.29       -5.09     45.08 o 
 -28   6   1      103.43      167.55     36.90 o 
 -26   6   1       18.37       59.31     32.09 o 
 -24   6   1      419.54      353.71     55.85 o 
 -22   6   1        9.82       25.25     44.83 o 
 -20   6   1      258.69      319.21     35.00 o 
 -18   6   1      332.71      280.87     31.46 o 
 -16   6   1       19.16       -3.30     16.98 o 
 -14   6   1     1353.68     1368.10    126.47 o 
 -12   6   1     8440.55     8331.84    203.91 o 
 -10   6   1     9718.70     9374.30    529.26 o 
  -8   6   1     3762.52     4517.73    146.81 o 
  -6   6   1     6761.79     6866.02    130.47 o 
  -4   6   1     1996.07     2150.53    178.59 o 
  -2   6   1     2160.42     2417.10     53.45 o 
   0   6   1      454.76      435.10     25.70 o 
   2   6   1     5899.96     5587.65    248.33 o 
   4   6   1      231.51      210.69     27.75 o 
   6   6   1     1450.41     1949.13     80.65 o 
   8   6   1     2562.61     2499.93     55.24 o 
  10   6   1       38.69       87.86     48.49 o 
  12   6   1      311.89      322.85     24.36 o 
  14   6   1       35.82       12.71     15.68 o 
  16   6   1      542.75      582.53     83.20 o 
  18   6   1      882.14      868.88     59.30 o 
  20   6   1      268.78      248.51     39.24 o 
  22   6   1     1439.05     1452.50     92.31 o 
  24   6   1      284.30      294.65     42.36 o 
  26   6   1      477.42      484.63     68.71 o 
  28   6   1       22.03       -0.18     33.21 o 
  30   6   1      111.07      113.26     38.40 o 
  32   6   1       50.02       13.92     33.76 o 
 -31   7   1        4.71      -29.40     29.69 o 
 -29   7   1        4.57       30.37     60.34 o 
 -27   7   1       41.29       34.52     34.26 o 
 -25   7   1       32.88       21.44     33.67 o 
 -23   7   1        0.02       -9.13     27.73 o 
 -21   7   1       36.47       59.18     56.03 o 
 -19   7   1      474.36      455.88     38.28 o 
 -17   7   1      314.75      219.61     29.51 o 
 -15   7   1      307.92      296.07     33.95 o 
 -13   7   1      132.80      138.71     18.53 o 
 -11   7   1     3805.22     4052.51    277.32 o 
  -9   7   1      230.45      170.88     23.71 o 
  -7   7   1     6105.39     6728.13    499.44 o 
  -5   7   1        2.51      -12.19     17.23 o 
  -3   7   1     6044.00     5490.37    228.31 o 
  -1   7   1        7.85       21.97     15.84 o 
   1   7   1      501.19      620.06     33.51 o 
   3   7   1     1192.62     1065.21     41.22 o 
   5   7   1     4878.53     4594.19    133.29 o 
   7   7   1      228.90      238.59     28.73 o 
   9   7   1      286.38      284.39     29.65 o 
  11   7   1       90.57       71.68     54.01 o 
  13   7   1      190.24      159.23     23.59 o 
  15   7   1       93.52       94.84     24.68 o 
  17   7   1     1372.30     1488.86    148.02 o 
  19   7   1     2991.47     3170.35     95.35 o 
  21   7   1     3284.00     3269.18    175.35 o 
  23   7   1     1414.12     1356.61     74.03 o 
  25   7   1      189.89      211.89     35.66 o 
  27   7   1       57.66       71.31     34.74 o 
  29   7   1        4.00       19.85     29.18 o 
  31   7   1       65.28        0.00     33.93 o 
 -30   8   1        3.07       25.70     29.10 o 
 -28   8   1        3.96        0.33     29.46 o 
 -26   8   1        5.78        7.04     44.07 o 
 -24   8   1      779.99     1026.88     77.27 o 
 -22   8   1      253.37      289.24     44.61 o 
 -20   8   1     1887.71     2259.98    105.29 o 
 -18   8   1      105.57       92.82     33.77 o 
 -16   8   1      677.44      612.29     55.17 o 
 -14   8   1       83.59       48.01     22.33 o 
 -12   8   1      513.93      487.05     36.61 o 
 -10   8   1      968.31      926.87     45.21 o 
  -8   8   1        0.16       -1.57     18.24 o 
  -6   8   1      993.04      993.82     68.43 o 
  -4   8   1      112.69      159.17     20.82 o 
  -2   8   1       71.35       64.61     20.26 o 
   0   8   1     1093.75     1038.65     43.24 o 
   2   8   1     4733.72     4734.19    127.37 o 
   4   8   1       19.83       31.66     24.68 o 
   6   8   1     3954.68     3884.45    231.26 o 
   8   8   1      354.20      277.31     32.89 o 
  10   8   1       69.67      178.83     30.95 o 
  12   8   1      134.47       95.17     25.15 o 
  14   8   1      348.62      408.14     40.32 o 
  16   8   1      358.20      477.79     64.08 o 
  18   8   1     3996.73     4106.03    112.24 o 
  20   8   1      623.94      713.55     57.79 o 
  22   8   1     3850.10     3422.66    158.13 o 
  24   8   1      113.32      148.56     40.11 o 
  26   8   1      166.94      129.87     40.39 o 
  28   8   1        3.52      -42.33     53.76 o 
  30   8   1       11.66       73.52     29.42 o 
 -29   9   1      102.78       83.15     27.92 o 
 -27   9   1      147.26      187.38     37.40 o 
 -25   9   1      126.49      108.51     39.60 o 
 -23   9   1      443.88      541.31     53.57 o 
 -21   9   1      178.79      171.89     39.70 o 
 -19   9   1      750.35      959.94     63.91 o 
 -17   9   1       33.92       16.49     27.12 o 
 -15   9   1       84.98       84.36     25.95 o 
 -13   9   1      275.68      210.67     29.84 o 
 -11   9   1      121.05      140.17     25.77 o 
  -9   9   1      413.02      266.95     30.74 o 
  -7   9   1      222.03      286.81     35.22 o 
  -5   9   1      159.07      102.53     24.16 o 
  -3   9   1       11.24      -12.33     17.62 o 
  -1   9   1       22.57       -7.54     24.67 o 
   1   9   1      708.88      679.88     40.64 o 
   3   9   1      159.83      188.51     25.79 o 
   5   9   1     3857.93     3588.51    194.74 o 
   7   9   1      692.87      591.81     68.01 o 
   9   9   1      112.19      125.88     36.60 o 
  11   9   1      635.80      645.19     44.06 o 
  13   9   1        3.14       -8.81     22.56 o 
  15   9   1       74.53       75.12     28.42 o 
  17   9   1     1936.37     2288.92    162.15 o 
  19   9   1      801.47      878.73     59.46 o 
  21   9   1     1657.63     1683.25     82.74 o 
  23   9   1      564.13      518.83     53.12 o 
  25   9   1       37.30        2.90     31.97 o 
  27   9   1      108.60      180.45     32.80 o 
  29   9   1        0.01       35.60     31.28 o 
 -28  10   1       64.65       75.20     29.28 o 
 -26  10   1        8.69      -28.56     66.71 o 
 -24  10   1        5.83       28.69     27.71 o 
 -22  10   1       48.21       59.29     34.81 o 
 -20  10   1      126.21      275.57     42.72 o 
 -18  10   1       43.44       35.50     43.85 o 
 -16  10   1      936.82     1004.21     88.78 o 
 -14  10   1      135.87      164.81     33.38 o 
 -12  10   1        8.27       36.40     24.73 o 
 -10  10   1        8.36        4.49     20.07 o 
  -8  10   1        7.48       42.33     20.76 o 
  -6  10   1       17.66      -18.29     30.94 o 
  -4  10   1      624.48      557.36     54.55 o 
  -2  10   1      526.96      523.90     39.81 o 
   0  10   1     1540.78     1538.73     59.02 o 
   2  10   1      549.04      481.79     47.54 o 
   4  10   1       35.64       72.76     23.82 o 
   6  10   1     1183.40     1094.22     57.03 o 
   8  10   1      391.59      368.88     45.86 o 
  10  10   1       83.34       52.50     24.97 o 
  12  10   1      217.34      279.21     33.96 o 
  14  10   1       35.80       59.75     21.18 o 
  16  10   1       73.47       46.63     37.10 o 
  18  10   1       69.01      152.08     47.46 o 
  20  10   1      489.24      570.07     52.52 o 
  22  10   1      251.32      429.35     92.38 o 
  24  10   1       15.07       28.87     30.07 o 
  26  10   1        7.90      -11.63     31.57 o 
  28  10   1        2.10       22.49     31.07 o 
 -27  11   1      255.12      225.32     74.12 o 
 -25  11   1       12.45       15.10     24.94 o 
 -23  11   1      533.06      562.97    133.96 o 
 -21  11   1        0.72       49.49     37.32 o 
 -19  11   1     1261.10     1338.99    137.30 o 
 -17  11   1       21.56       26.05     31.71 o 
 -15  11   1       22.74       -5.44     33.45 o 
 -13  11   1      181.71      212.04     65.71 o 
 -11  11   1      158.45      120.85     29.01 o 
  -9  11   1      144.91      142.50     30.84 o 
  -7  11   1       40.51       22.94     25.81 o 
  -5  11   1      421.22      337.00     36.05 o 
  -3  11   1       50.89       55.50     23.82 o 
  -1  11   1       44.23       46.58     41.17 o 
   1  11   1     1473.54     1419.11    135.84 o 
   3  11   1      114.67       64.19     50.22 o 
   5  11   1       88.98       54.04     35.97 o 
   7  11   1       15.97       52.82     21.81 o 
   9  11   1        5.16      -24.70     24.70 o 
  11  11   1      108.14       90.56     25.48 o 
  13  11   1      204.35      223.45     35.99 o 
  15  11   1      474.89      548.03     51.90 o 
  17  11   1       50.63       82.25     55.47 o 
  19  11   1        9.04       36.69     28.29 o 
  21  11   1       26.94        9.31     34.52 o 
  23  11   1        0.28      -18.87     83.50 o 
  25  11   1      101.58       65.18     43.45 o 
  27  11   1       59.27       71.72     41.95 o 
 -24  12   1      187.55      167.79     31.77 o 
 -22  12   1       82.44       72.23     35.31 o 
 -20  12   1      389.30      366.10     52.11 o 
 -18  12   1      221.62      204.71     47.15 o 
 -16  12   1       46.40       94.79     31.20 o 
 -14  12   1        2.18       29.89     31.47 o 
 -12  12   1       96.15      115.84     36.13 o 
 -10  12   1       75.91      111.76     36.61 o 
  -8  12   1       78.62       75.90     33.83 o 
  -6  12   1       17.97       55.74     21.66 o 
  -4  12   1        0.01       11.26     24.38 o 
  -2  12   1      508.25      542.11     50.34 o 
   0  12   1       98.58      138.91     38.53 o 
   2  12   1     1311.54     1433.30    164.90 o 
   4  12   1      203.69      312.37     64.80 o 
   6  12   1     1482.37     1638.51    122.24 o 
   8  12   1      345.96      321.68     39.73 o 
  10  12   1      360.77      399.58     46.76 o 
  12  12   1        0.00       12.33     24.76 o 
  14  12   1       13.74        7.06     39.32 o 
  16  12   1       31.27       20.84     30.59 o 
  18  12   1      119.72      104.80     38.11 o 
  20  12   1        4.97       35.64     37.31 o 
  22  12   1       29.16       45.78     35.68 o 
  24  12   1       11.60       29.90     38.73 o 
 -23  13   1      226.18      150.81     31.66 o 
 -21  13   1        0.51       20.50     45.79 o 
 -19  13   1      472.08      425.80     66.94 o 
 -17  13   1       57.43      148.28     33.84 o 
 -15  13   1      169.82      161.92     46.93 o 
 -13  13   1      115.29      215.97     46.83 o 
 -11  13   1        9.94       13.94     33.38 o 
  -9  13   1       18.92       84.85     66.18 o 
  -7  13   1      204.40      145.02     45.28 o 
  -5  13   1       47.56       76.04     30.11 o 
  -3  13   1      350.18      411.69     47.61 o 
  -1  13   1       95.84      186.24     36.29 o 
   1  13   1     1244.40     1359.34    155.18 o 
   3  13   1        2.53       -5.91     31.75 o 
   5  13   1      615.40      619.78     54.92 o 
   7  13   1        1.12       22.49     29.03 o 
   9  13   1      189.41      232.82     86.38 o 
  11  13   1       28.79       78.03     32.28 o 
  13  13   1       39.26       53.20     32.06 o 
  15  13   1      379.62      357.95     45.29 o 
  17  13   1       13.86       33.59     34.11 o 
  19  13   1      211.30      169.30     47.73 o 
  21  13   1      208.91      178.39     45.59 o 
  23  13   1      209.64      287.94     59.44 o 
 -20  14   1      163.98      116.34     27.17 o 
 -18  14   1       41.61       36.40     29.19 o 
 -16  14   1       71.61       81.68     35.35 o 
 -14  14   1      128.01      213.38     42.04 o 
 -12  14   1        7.65      -13.94     35.85 o 
 -10  14   1      103.74       83.95     36.72 o 
  -8  14   1      108.26       98.79     41.09 o 
  -6  14   1        4.60       36.19     91.51 o 
  -4  14   1       23.85       46.36     30.31 o 
  -2  14   1       94.55      101.65     37.97 o 
   0  14   1       44.18      -22.38     40.31 o 
   2  14   1      336.89      362.20     50.40 o 
   4  14   1      116.47      110.21     36.00 o 
   6  14   1      579.51      572.86     55.67 o 
   8  14   1        0.03       11.99     49.44 o 
  10  14   1        0.01       13.74     27.94 o 
  12  14   1       59.40       98.97     39.77 o 
  14  14   1       11.57       10.48     30.15 o 
  16  14   1        0.43      -26.93     36.23 o 
  18  14   1       16.75       26.04     37.82 o 
  20  14   1        3.88       24.64     38.73 o 
 -17  15   1       40.74       24.07     54.51 o 
 -15  15   1       21.07       25.27     28.62 o 
 -13  15   1       96.06      121.74     55.71 o 
 -11  15   1       98.61      118.72     36.86 o 
  -9  15   1      112.09       74.58     42.57 o 
  -7  15   1       28.84       38.70     31.07 o 
  -5  15   1       26.56       79.10     32.39 o 
  -3  15   1      103.68      160.40     43.71 o 
  -1  15   1       25.35       43.11     59.25 o 
   1  15   1      122.34      111.97     78.34 o 
   3  15   1        0.71       -2.87     77.87 o 
   5  15   1      155.06      183.35     51.84 o 
   7  15   1        9.60      -18.66     35.46 o 
   9  15   1       22.32       23.18     28.16 o 
  11  15   1       59.71      121.08     41.83 o 
  13  15   1       24.15       25.24     35.80 o 
  15  15   1       35.38       89.59     60.71 o 
  17  15   1      149.77       85.20    128.29 o 
 -12  16   1       66.21      102.71     27.33 o 
 -10  16   1      132.93      124.91     34.57 o 
  -8  16   1      100.57       -2.36     38.74 o 
  -6  16   1      408.22      396.37     48.41 o 
  -4  16   1       14.34       37.62     34.29 o 
  -2  16   1      159.97       74.55     41.18 o 
   0  16   1        3.90        5.97     29.43 o 
   2  16   1       89.28      141.75     42.34 o 
   4  16   1        0.20       22.51     65.31 o 
   6  16   1       63.08       19.74     38.57 o 
   8  16   1       34.28       33.58     31.99 o 
  10  16   1        2.70       15.70     37.29 o 
  12  16   1        5.05        9.80     32.26 o 
  -7  17   1       12.61       12.25     24.99 o 
  -5  17   1       49.10       65.78     24.61 o 
  -3  17   1       78.78       57.42     47.00 o 
  -1  17   1       11.20       43.97     30.06 o 
   1  17   1      190.34       71.89     53.27 o 
   3  17   1       28.32        4.03     39.39 o 
   5  17   1       34.46        0.85     34.18 o 
 -34   0   2      200.97      180.90     54.49 o 
 -32   0   2        5.17      110.88     45.87 o 
 -30   0   2      636.29      448.24     88.63 o 
 -28   0   2     1099.53      822.00     79.84 o 
 -26   0   2       19.40       93.00     41.67 o 
 -24   0   2        1.36       11.99     31.80 o 
 -22   0   2      409.63      439.15     52.37 o 
 -20   0   2      435.58      267.37     40.13 o 
 -18   0   2     5452.73     5417.13    138.13 o 
 -16   0   2      631.10      565.88     45.81 o 
 -14   0   2      577.78      609.10     44.12 o 
 -12   0   2     4471.64     3605.50     86.96 o 
 -10   0   2     7697.05     8260.56    119.46 o 
  -8   0   2       23.99       15.89     14.25 o 
  -6   0   2      881.20      652.16     12.59 o 
  -4   0   2        1.09       -4.49     11.23 o 
  -2   0   2    12049.45    13924.54    128.11 o 
   0   0   2        4.20       80.90     22.27 o 
   2   0   2      117.76      184.58     41.57 o 
   4   0   2    16928.88    14926.33    156.27 o 
   6   0   2     1007.10      941.44     28.84 o 
   8   0   2      244.62      285.69     40.44 o 
  10   0   2    25540.87    25667.43    239.32 o 
  12   0   2     2182.84     2536.72     82.96 o 
  14   0   2     2521.26     2160.06     80.83 o 
  16   0   2       81.36       40.71     31.38 o 
  18   0   2      639.59      506.84     53.66 o 
  20   0   2      245.38      273.40     46.13 o 
  22   0   2     1204.36     1089.19     88.73 o 
  24   0   2     3441.29     2885.38    152.88 o 
  26   0   2      371.77      356.21     85.85 o 
  28   0   2     1976.94     2127.67    143.27 o 
  30   0   2      147.06      179.94     50.79 o 
  32   0   2       86.09       66.39     48.44 o 
  34   0   2       48.21       34.81     36.61 o 
 -35   1   2        3.02       22.11     41.37 o 
 -33   1   2        0.42       -5.14     25.36 o 
 -31   1   2       87.66      118.06     35.69 o 
 -29   1   2      185.12      324.19     44.00 o 
 -27   1   2      300.10      250.55     45.12 o 
 -25   1   2      370.91      378.96     43.85 o 
 -23   1   2       34.00       -0.38     25.59 o 
 -21   1   2      261.94      268.55     29.04 o 
 -19   1   2        3.10      -15.43     15.43 o 
 -17   1   2      633.24      768.58     36.59 o 
 -15   1   2     4315.86     4701.69     99.89 o 
 -13   1   2     2936.58     3306.48     61.59 o 
 -11   1   2     4455.24     4846.96     68.98 o 
  -9   1   2     6633.05     6817.29    229.79 o 
  -7   1   2     6458.10     4693.86   3301.61 o 
  -5   1   2    12581.00    11844.08      7.71 o 
  -3   1   2     5793.07     5277.82     76.01 o 
  -1   1   2     8554.12     8703.24     73.84 o 
   1   1   2      104.24       37.14     39.84 o 
   3   1   2    20206.70    22810.41    431.27 o 
   5   1   2     1652.12     2103.63     62.58 o 
   7   1   2      422.38      694.74    513.64 o 
   9   1   2       33.67       12.79     36.24 o 
  11   1   2    17390.70    19779.95    495.21 o 
  13   1   2      318.81      305.02     34.76 o 
  15   1   2     4576.84     5199.91     91.45 o 
  17   1   2        3.54      -20.51     20.51 o 
  19   1   2       13.30        2.23     17.16 o 
  21   1   2      119.87      169.44     27.86 o 
  23   1   2        2.58       -0.01     32.72 o 
  25   1   2       33.56       40.30     32.66 o 
  27   1   2       60.50       47.46     38.53 o 
  29   1   2       92.18      106.59     41.94 o 
  31   1   2       25.57      -12.75     36.68 o 
  33   1   2        0.20       50.85     25.98 o 
 -34   2   2      134.32       99.85     49.64 o 
 -32   2   2       95.83      142.18     37.16 o 
 -30   2   2     1919.76     2240.29     93.41 o 
 -28   2   2      159.67      263.26     45.42 o 
 -26   2   2     1817.85     1367.57     85.33 o 
 -24   2   2      226.68      219.32     53.46 o 
 -22   2   2       35.61       68.68     21.12 o 
 -20   2   2       68.80       29.41     18.38 o 
 -18   2   2      539.57      374.96     70.24 o 
 -16   2   2      296.92      226.71     23.32 o 
 -14   2   2    13688.52    15061.26    174.37 o 
 -12   2   2      932.81      888.28     29.89 o 
 -10   2   2    11005.95    13024.96    374.72 o 
  -8   2   2       53.85       95.68     12.63 o 
  -6   2   2       92.98      126.65     11.91 o 
  -4   2   2       30.15       74.82     65.83 o 
  -2   2   2      313.17      153.10    105.74 o 
   0   2   2     3489.63     3039.77    118.78 o 
   2   2   2       92.12      328.76    230.94 o 
   4   2   2     1530.25     1272.22     27.70 o 
   6   2   2     7138.81     6299.75    159.21 o 
   8   2   2     1856.50     1875.08     54.72 o 
  10   2   2    21819.56    17814.89  11299.95 o 
  12   2   2     3071.93     3480.66     69.86 o 
  14   2   2     4244.03     4304.42     83.07 o 
  16   2   2      318.05      497.43     54.68 o 
  18   2   2      219.80      178.02     53.34 o 
  20   2   2      444.04      455.80     53.00 o 
  22   2   2      402.62      245.72     44.56 o 
  24   2   2      819.00      564.23     86.32 o 
  26   2   2       46.13       40.52     28.76 o 
  28   2   2      222.62      204.12     45.25 o 
  30   2   2      172.41      174.29     40.81 o 
  32   2   2       35.96       11.40     31.50 o 
 -33   3   2       11.51       59.95     55.29 o 
 -31   3   2      685.84      685.67    125.88 o 
 -29   3   2      170.33      267.15     49.13 o 
 -27   3   2      704.95      898.99     59.36 o 
 -25   3   2      214.25      264.57     54.31 o 
 -23   3   2       46.47       34.11     24.12 o 
 -21   3   2      367.72      308.54     35.85 o 
 -19   3   2        0.16        3.27     16.40 o 
 -17   3   2       39.20        8.69     13.91 o 
 -15   3   2     2986.53     2884.46    138.52 o 
 -13   3   2     4246.43     4102.22     84.86 o 
 -11   3   2     7047.65     8381.15     95.50 o 
  -9   3   2    14943.72    15360.44    513.47 o 
  -7   3   2     1099.09      859.95     76.07 o 
  -5   3   2      221.31      152.35    126.62 o 
  -3   3   2       42.17      261.58    193.66 o 
  -1   3   2     2008.99     2143.30     42.48 o 
   1   3   2      167.36       50.38     61.74 o 
   3   3   2     1738.25     1506.21     38.96 o 
   5   3   2      461.64      468.72     24.97 o 
   7   3   2     1527.16     1918.13     47.79 o 
   9   3   2       44.12      123.99    118.05 o 
  11   3   2     5038.27     4748.31     95.81 o 
  13   3   2       29.69       10.49     17.33 o 
  15   3   2     4624.25     5447.52    116.55 o 
  17   3   2      279.53      322.35     27.09 o 
  19   3   2       60.76       45.53     57.08 o 
  21   3   2      472.33      200.40    181.20 o 
  23   3   2      105.41       42.20     29.48 o 
  25   3   2       23.89       -6.53     25.58 o 
  27   3   2       16.24       43.92     31.00 o 
  29   3   2        2.63      -35.49     35.49 o 
  31   3   2       30.19       80.20     36.44 o 
  33   3   2        0.00      -30.79     30.79 o 
 -34   4   2        2.93       -8.36     27.13 o 
 -32   4   2       18.59      -36.43     36.43 o 
 -30   4   2      841.91     1011.42     66.63 o 
 -28   4   2      509.78      639.17     60.00 o 
 -26   4   2     2333.90     2648.08    120.69 o 
 -24   4   2       99.70      118.05     29.64 o 
 -22   4   2      210.94      277.09     31.91 o 
 -20   4   2      168.47      144.00     59.06 o 
 -18   4   2       54.93      111.60     17.80 o 
 -16   4   2       33.87       18.65     15.41 o 
 -14   4   2     5532.95     6013.29     94.06 o 
 -12   4   2       66.51       40.33     16.34 o 
 -10   4   2      134.83      118.75     34.72 o 
  -8   4   2      324.61      312.83     28.11 o 
  -6   4   2     5006.60     4986.98    210.42 o 
  -4   4   2       13.90       58.07     13.49 o 
  -2   4   2    11554.56    10098.18   6859.89 o 
   0   4   2     7635.07     5239.29   3483.64 o 
   2   4   2     4656.74     4486.05   3176.72 o 
   4   4   2     1879.03     1638.87     39.08 o 
   6   4   2      569.96      571.00     29.16 o 
   8   4   2      290.71      293.83     25.82 o 
  10   4   2     3692.04     3848.19     75.95 o 
  12   4   2     1446.62     1589.83     52.90 o 
  14   4   2     1730.46     1879.90     68.16 o 
  16   4   2        0.01       24.96     20.45 o 
  18   4   2       11.63       79.06     18.70 o 
  20   4   2      299.29      354.31     35.47 o 
  22   4   2        6.79      -18.13     41.90 o 
  24   4   2       44.70       62.37     44.00 o 
  26   4   2       38.84       80.21     75.83 o 
  28   4   2        7.73      -16.50     97.36 o 
  30   4   2       87.33       16.63     41.65 o 
  32   4   2        2.55      -31.07     31.71 o 
 -33   5   2       47.27      103.01     33.95 o 
 -31   5   2      244.25      277.55     46.60 o 
 -29   5   2       42.68       87.70     70.41 o 
 -27   5   2      271.93      268.84     67.21 o 
 -25   5   2       78.25       99.63     33.25 o 
 -23   5   2       15.65       23.61     40.24 o 
 -21   5   2        5.49       19.15     20.35 o 
 -19   5   2     1066.17     1191.50     52.36 o 
 -17   5   2      254.84      184.97     41.87 o 
 -15   5   2       10.50       10.09     14.32 o 
 -13   5   2       12.71       -6.53     12.56 o 
 -11   5   2      296.26      396.28     53.36 o 
  -9   5   2     2802.20     2755.83     59.43 o 
  -7   5   2      764.82      702.18     30.96 o 
  -5   5   2     3690.06     4232.77    206.91 o 
  -3   5   2     2438.70     1263.75    874.54 o 
  -1   5   2     1768.97     2362.14    136.32 o 
   1   5   2     1766.16     1383.00    789.15 o 
   3   5   2    27653.91    22847.07  14714.84 o 
   5   5   2      225.52      126.15     80.15 o 
   7   5   2     1587.05     1288.93    923.51 o 
   9   5   2     1016.57      898.63     40.17 o 
  11   5   2       54.25       41.51     22.84 o 
  13   5   2       58.40      104.98     23.76 o 
  15   5   2       15.30        2.49     19.24 o 
  17   5   2      477.99      369.29     58.86 o 
  19   5   2      203.22      240.32     32.97 o 
  21   5   2      374.09      340.43     91.18 o 
  23   5   2       21.12       -3.60     27.22 o 
  25   5   2      352.82      271.38     44.43 o 
  27   5   2      175.83      109.98     85.48 o 
  29   5   2      114.96      115.34     42.78 o 
  31   5   2      110.73      309.26    149.85 o 
 -32   6   2      118.23      108.31     35.50 o 
 -30   6   2       76.10       79.75     32.43 o 
 -28   6   2       79.35       69.95     32.74 o 
 -26   6   2        3.71       28.48     29.76 o 
 -24   6   2        5.45        4.37     22.60 o 
 -22   6   2       35.58       67.55     40.87 o 
 -20   6   2       43.96      -12.25     23.09 o 
 -18   6   2      189.23      201.15     30.81 o 
 -16   6   2       48.97       40.86     20.20 o 
 -14   6   2      173.88      170.40     22.93 o 
 -12   6   2        0.54      -16.37     16.37 o 
 -10   6   2     6123.97     7655.65    479.28 o 
  -8   6   2     1365.31     1104.57     47.10 o 
  -6   6   2    15926.96    18435.92    552.93 o 
  -4   6   2      737.86      713.12     34.59 o 
  -2   6   2        4.64       -3.28     15.69 o 
   0   6   2      572.69      657.59     33.19 o 
   2   6   2     4194.65     4572.44    137.29 o 
   4   6   2     1525.51     1414.22     56.49 o 
   6   6   2      154.45      187.42    143.33 o 
   8   6   2      246.37      292.83     26.54 o 
  10   6   2      229.53      241.44     25.51 o 
  12   6   2      164.70      118.43     28.15 o 
  14   6   2      439.92      492.91     37.08 o 
  16   6   2      150.15      144.00     25.55 o 
  18   6   2       53.28      102.15     23.68 o 
  20   6   2        1.57       -7.38     26.04 o 
  22   6   2       60.56       19.94     58.05 o 
  24   6   2       15.13      -14.09     30.59 o 
  26   6   2        4.30      -30.74     31.34 o 
  28   6   2        0.14       -4.73     42.67 o 
  30   6   2       38.60       91.69     34.11 o 
  32   6   2       47.26        0.00     44.33 o 
 -31   7   2       13.56       50.35     30.05 o 
 -29   7   2      108.55      195.42     40.05 o 
 -27   7   2       74.55       43.32     46.28 o 
 -25   7   2      467.95      681.23     52.60 o 
 -23   7   2      357.93      342.48     64.36 o 
 -21   7   2      445.93      525.40     43.55 o 
 -19   7   2      714.53      748.64     50.74 o 
 -17   7   2      156.39      204.03     30.49 o 
 -15   7   2      687.12      507.85     37.46 o 
 -13   7   2      406.70      372.28     32.36 o 
 -11   7   2     1161.38     1165.11     57.96 o 
  -9   7   2     1709.28     1980.61     99.87 o 
  -7   7   2    14081.89    14635.29    688.01 o 
  -5   7   2    24482.94    29329.04   2054.76 o 
  -3   7   2    16531.60    15775.68    913.73 o 
  -1   7   2     6422.29     7395.91    203.93 o 
   1   7   2      941.90      839.41     31.78 o 
   3   7   2       31.73        3.49     30.82 o 
   5   7   2     1184.65     1050.02     58.78 o 
   7   7   2      105.51       62.01     20.59 o 
   9   7   2     1077.26      675.90    491.14 o 
  11   7   2     1086.99     1346.58     68.06 o 
  13   7   2       76.31       40.23     35.05 o 
  15   7   2       28.46        7.47     37.31 o 
  17   7   2      472.81      494.28     44.63 o 
  19   7   2       21.66       12.41     26.89 o 
  21   7   2      232.94      245.23     42.28 o 
  23   7   2      335.66      295.43     56.76 o 
  25   7   2       24.18        2.50     31.16 o 
  27   7   2       10.75       -0.23     33.06 o 
  29   7   2        2.14      -15.36     78.49 o 
  31   7   2      262.57      283.50     51.26 o 
 -30   8   2      300.01      316.16     39.39 o 
 -28   8   2       38.93       96.41     42.62 o 
 -26   8   2      378.15      351.85     78.60 o 
 -24   8   2        9.64      -18.97     29.88 o 
 -22   8   2     1179.60     1335.83    149.51 o 
 -20   8   2        6.65       28.75     23.80 o 
 -18   8   2      125.93       63.69     27.31 o 
 -16   8   2       84.89       66.27     32.82 o 
 -14   8   2      314.53      320.71     32.47 o 
 -12   8   2       16.32      -15.10     23.41 o 
 -10   8   2       57.35       99.84     26.50 o 
  -8   8   2      756.56      693.25     42.86 o 
  -6   8   2    16748.42    18965.21    394.31 o 
  -4   8   2     1553.58     1308.49     63.78 o 
  -2   8   2     4211.54     5065.97    218.60 o 
   0   8   2     1580.26     1624.48     56.64 o 
   2   8   2      271.27      394.33     33.74 o 
   4   8   2      422.26      407.55     54.22 o 
   6   8   2     1118.74     1396.02     59.82 o 
   8   8   2      400.75      496.14     38.48 o 
  10   8   2       30.39        4.30     71.60 o 
  12   8   2      998.41      970.14     55.51 o 
  14   8   2      920.15      992.43     55.46 o 
  16   8   2       44.09       39.84     36.85 o 
  18   8   2       68.64      150.48     32.44 o 
  20   8   2      198.74      124.98     38.31 o 
  22   8   2       33.34       53.94     51.66 o 
  24   8   2       41.27       61.67     34.20 o 
  26   8   2        7.76       46.08     28.15 o 
  28   8   2       78.29       51.31     41.20 o 
  30   8   2       19.09       68.93     30.38 o 
 -29   9   2       53.65       84.36     68.22 o 
 -27   9   2      172.15      227.81     42.14 o 
 -25   9   2       68.28       76.60     34.30 o 
 -23   9   2      475.39      375.61     53.05 o 
 -21   9   2      726.35      800.66     89.17 o 
 -19   9   2      127.56       99.96     52.27 o 
 -17   9   2      138.01      112.69     57.50 o 
 -15   9   2      374.25      428.81     50.78 o 
 -13   9   2      266.08      276.43     34.17 o 
 -11   9   2       89.33      137.89     31.11 o 
  -9   9   2      614.80      802.82     45.17 o 
  -7   9   2     1266.81     1377.33    139.05 o 
  -5   9   2      725.90      869.76     46.33 o 
  -3   9   2     1813.31     1446.49     57.58 o 
  -1   9   2      596.41      513.46     54.97 o 
   1   9   2       18.33        9.94     21.41 o 
   3   9   2     1378.27     1613.27    171.01 o 
   5   9   2      361.67      321.48     31.23 o 
   7   9   2        0.80       41.15     21.62 o 
   9   9   2        2.13        9.55     32.73 o 
  11   9   2      178.32      175.96     28.62 o 
  13   9   2      142.77      161.22     31.75 o 
  15   9   2        0.97      -29.24     29.24 o 
  17   9   2      131.96      155.08     34.48 o 
  19   9   2      234.36      157.48     43.21 o 
  21   9   2      353.74      395.60     57.41 o 
  23   9   2      195.25      162.17     42.63 o 
  25   9   2       78.11       63.31     37.74 o 
  27   9   2       46.77       68.35     33.70 o 
 -28  10   2       27.80       66.88     26.31 o 
 -26  10   2      696.77      671.87    140.78 o 
 -24  10   2       17.66       11.31     31.95 o 
 -22  10   2      703.66      708.10     71.57 o 
 -20  10   2       66.53       76.60     35.28 o 
 -18  10   2      317.69      390.73     47.62 o 
 -16  10   2      290.80      168.38     32.73 o 
 -14  10   2      104.66      119.45     30.18 o 
 -12  10   2      256.12      198.63     35.37 o 
 -10  10   2       71.46       49.45     26.30 o 
  -8  10   2        5.02        8.86     23.50 o 
  -6  10   2      329.71      297.97     34.26 o 
  -4  10   2      361.60      290.56     94.23 o 
  -2  10   2       56.78        4.32     28.79 o 
   0  10   2      431.34      354.34     36.27 o 
   2  10   2       63.58       59.86     24.37 o 
   4  10   2       78.73      108.80     28.12 o 
   6  10   2      183.69      168.87     26.98 o 
   8  10   2        0.04        0.09     23.32 o 
  10  10   2      434.58      500.95     58.12 o 
  12  10   2      431.26      452.78     41.88 o 
  14  10   2     1141.15     1340.76     67.59 o 
  16  10   2     2191.68     1946.37     93.95 o 
  18  10   2     2133.79     1955.23     90.10 o 
  20  10   2     2274.76     2452.06    164.59 o 
  22  10   2      411.17      392.95     51.94 o 
  24  10   2      529.30      552.88     64.17 o 
  26  10   2       12.76       76.49     34.12 o 
 -27  11   2       25.83      -18.60     25.12 o 
 -25  11   2        2.13        5.61     34.60 o 
 -23  11   2        5.78       23.38     28.78 o 
 -21  11   2        0.38       -6.12     33.86 o 
 -19  11   2       24.62       42.77     33.09 o 
 -17  11   2       35.95       58.33     33.73 o 
 -15  11   2       83.03       37.78     32.05 o 
 -13  11   2      129.67      118.35     50.19 o 
 -11  11   2      109.21      170.44     33.12 o 
  -9  11   2       27.32       22.86     60.02 o 
  -7  11   2      104.94       86.97     37.27 o 
  -5  11   2       10.34      -22.74     27.28 o 
  -3  11   2      182.10      180.37     31.82 o 
  -1  11   2       82.65       46.23     25.91 o 
   1  11   2       27.56        9.69     31.22 o 
   3  11   2       51.77       50.45     22.10 o 
   5  11   2       11.02       27.43     27.82 o 
   7  11   2        5.33        6.61     28.45 o 
   9  11   2        4.43      -23.04     23.04 o 
  11  11   2        1.01       13.03     25.23 o 
  13  11   2       23.29       -5.48     36.01 o 
  15  11   2      445.55      546.22    106.50 o 
  17  11   2       33.22       56.55     38.97 o 
  19  11   2      440.90      450.22     59.20 o 
  21  11   2      176.30      312.22    128.90 o 
  23  11   2      127.46      152.21     44.73 o 
  25  11   2       52.97       25.72     41.73 o 
 -24  12   2       45.72       36.34     28.91 o 
 -22  12   2      342.62      284.05     41.73 o 
 -20  12   2        8.69        0.00     34.70 o 
 -18  12   2        0.72       34.12     29.84 o 
 -16  12   2       16.24       14.42     30.65 o 
 -14  12   2        8.19       27.67     29.36 o 
 -12  12   2      395.53      409.43     48.90 o 
 -10  12   2      353.86      486.46     59.92 o 
  -8  12   2      555.66      677.14     52.14 o 
  -6  12   2        3.78      -22.76     38.64 o 
  -4  12   2      118.38      184.32     83.33 o 
  -2  12   2       12.49      -37.68     37.68 o 
   0  12   2       74.21       61.81     24.55 o 
   2  12   2       45.56       95.83     29.12 o 
   4  12   2      140.73      255.67     52.77 o 
   6  12   2      151.15      158.49     31.21 o 
   8  12   2       53.58       49.31     29.10 o 
  10  12   2      118.76      143.55     43.06 o 
  12  12   2       85.49       73.63     56.23 o 
  14  12   2     1752.39     1989.76    144.68 o 
  16  12   2     1046.80     1053.71     75.41 o 
  18  12   2     2143.23     2312.14    103.34 o 
  20  12   2      873.74      976.01    188.54 o 
  22  12   2       10.76        7.71     35.86 o 
  24  12   2       15.12       25.97     39.36 o 
 -23  13   2       65.28       52.87     24.38 o 
 -21  13   2       37.75       21.65     29.15 o 
 -19  13   2      172.63      128.88     31.09 o 
 -17  13   2       69.42      107.35     33.32 o 
 -15  13   2        1.95       28.25     33.48 o 
 -13  13   2       26.78       -9.25     30.35 o 
 -11  13   2       15.19      -33.85     33.85 o 
  -9  13   2      566.67      615.66    106.21 o 
  -7  13   2        0.31      -41.28     55.23 o 
  -5  13   2      417.83      296.93     46.21 o 
  -3  13   2        8.15        8.23     36.15 o 
  -1  13   2      279.50      323.77     46.82 o 
   1  13   2        3.34      -28.53     28.53 o 
   3  13   2       34.86       34.91     26.44 o 
   5  13   2       40.97       13.06     36.39 o 
   7  13   2       63.94       22.92     34.86 o 
   9  13   2        8.58      -38.00     38.00 o 
  11  13   2       30.26       32.22     53.66 o 
  13  13   2        1.34      -12.08     31.48 o 
  15  13   2      109.89      119.91     49.67 o 
  17  13   2       32.09        2.41     42.66 o 
  19  13   2      529.43      400.67     66.38 o 
  21  13   2        0.02       15.73     71.33 o 
 -20  14   2        9.65       21.56     24.49 o 
 -18  14   2       25.74      -28.54     28.62 o 
 -16  14   2        0.50       37.31     24.85 o 
 -14  14   2       36.35       61.20     32.68 o 
 -12  14   2       35.45       82.19     47.06 o 
 -10  14   2      363.74      418.37     97.17 o 
  -8  14   2      259.32      285.10     72.63 o 
  -6  14   2      963.64     1217.78     74.81 o 
  -4  14   2      207.51      233.85     64.14 o 
  -2  14   2      550.64      568.00     57.33 o 
   0  14   2      339.18      440.65     53.46 o 
   2  14   2       41.63       12.42     32.04 o 
   4  14   2      276.97      243.46     45.15 o 
   6  14   2       10.10       19.85     28.39 o 
   8  14   2        8.33       40.51     27.58 o 
  10  14   2       33.18       24.54     35.19 o 
  12  14   2        1.56        2.58     34.93 o 
  14  14   2      148.69      175.85     75.26 o 
  16  14   2       34.97      -39.64     40.40 o 
  18  14   2       26.65      101.14     38.85 o 
 -17  15   2        5.97       31.32     21.91 o 
 -15  15   2       26.48       -0.04     27.60 o 
 -13  15   2       31.36       62.23     28.54 o 
 -11  15   2       73.96      121.35     57.04 o 
  -9  15   2      326.30      177.40     52.37 o 
  -7  15   2      249.09      280.75     48.64 o 
  -5  15   2      962.56     1027.21     69.91 o 
  -3  15   2      105.63      118.92     50.82 o 
  -1  15   2      996.74      500.18    473.34 o 
   1  15   2       26.24      102.57     33.69 o 
   3  15   2      152.47      270.67     52.93 o 
   5  15   2        4.66       17.86     34.07 o 
   7  15   2       97.97      158.63     45.95 o 
   9  15   2        2.77      -19.68     33.70 o 
  11  15   2       40.24       28.30     48.93 o 
  13  15   2       57.92       20.89    105.57 o 
  15  15   2        0.01      -25.10     35.11 o 
 -12  16   2        0.46      -27.14     30.62 o 
 -10  16   2       60.25      121.49     76.54 o 
  -8  16   2        0.17        8.48     63.74 o 
  -6  16   2       41.52       55.91     36.44 o 
  -4  16   2       11.08      -33.94     38.77 o 
  -2  16   2      190.20      198.79     56.60 o 
   0  16   2       16.16      112.28     35.12 o 
   2  16   2      375.29      331.76     51.36 o 
   4  16   2        0.51       -5.98     34.60 o 
   6  16   2       69.65        6.07     40.65 o 
   8  16   2        2.11       26.94     30.19 o 
  10  16   2        6.89      -20.54     39.76 o 
  -1  17   2        9.58       71.17     43.67 o 
   1  17   2        1.78       79.64     42.89 o 
 -33   1   3        5.88      -20.58     25.47 o 
 -31   1   3       26.27       52.49     33.65 o 
 -29   1   3      236.94      340.44     59.26 o 
 -27   1   3      143.62      258.63     34.36 o 
 -25   1   3      243.06      254.00     31.61 o 
 -23   1   3      248.03      267.77     31.69 o 
 -21   1   3       94.24      103.31     21.46 o 
 -19   1   3       90.43       41.83     21.28 o 
 -17   1   3     7719.92     7367.72    130.26 o 
 -15   1   3      245.13      291.29     27.25 o 
 -13   1   3     9462.50     8962.68    127.58 o 
 -11   1   3     1681.95     2000.72     50.52 o 
  -9   1   3     4161.27     2547.61   1854.09 o 
  -7   1   3       46.90        1.69     18.63 o 
  -5   1   3     7314.57     5263.90   3645.72 o 
  -3   1   3     7471.95     6055.53   4058.57 o 
  -1   1   3    12600.09    14574.67    117.85 o 
   1   1   3    12561.23    10654.49    561.14 o 
   3   1   3      617.62      589.02     24.42 o 
   5   1   3     1595.59     1316.89     40.31 o 
   7   1   3     5566.55     4802.87     76.65 o 
   9   1   3      223.64      190.19     17.93 o 
  11   1   3      220.64      247.37     18.83 o 
  13   1   3      683.63      509.54     42.20 o 
  15   1   3      169.96      100.53     19.56 o 
  17   1   3      378.57      300.38     35.48 o 
  19   1   3     1296.95     1281.32     19.78 o 
  21   1   3        4.11        0.35     28.61 o 
  23   1   3       41.45       20.39     53.38 o 
  25   1   3       35.70       -0.35     56.61 o 
  27   1   3       64.51       93.28     33.30 o 
  29   1   3       78.42      164.86    121.31 o 
  31   1   3       10.24      -13.60     25.07 o 
 -34   2   3      108.33      159.82     33.07 o 
 -32   2   3       27.27       37.92     27.23 o 
 -30   2   3       14.09      -23.94     25.75 o 
 -28   2   3        0.06       47.57     24.50 o 
 -26   2   3       62.68      106.94     25.36 o 
 -24   2   3        5.33       14.31     23.08 o 
 -22   2   3      279.86      334.09     32.38 o 
 -20   2   3      230.27      207.70     25.74 o 
 -18   2   3      287.57      324.99     31.65 o 
 -16   2   3     2713.61     2932.41     72.66 o 
 -14   2   3     3043.30     2936.37     79.28 o 
 -12   2   3     7577.82     9284.31    483.55 o 
 -10   2   3      570.11      595.60    424.01 o 
  -8   2   3       13.04      -11.22     11.35 o 
  -6   2   3     1703.80     1066.41    736.77 o 
  -4   2   3     1254.78     1133.48    803.45 o 
  -2   2   3     2478.62     2176.51     49.22 o 
   0   2   3    21802.59    23874.30   1425.82 o 
   2   2   3      174.99      143.45     19.71 o 
   4   2   3     5231.26     4296.37     70.67 o 
   6   2   3      405.34      510.16     28.64 o 
   8   2   3        3.71       48.62     25.07 o 
  10   2   3      605.86      506.66     30.88 o 
  12   2   3      220.77      311.49     34.40 o 
  14   2   3       43.61       55.58     19.03 o 
  16   2   3       17.12        7.04     24.25 o 
  18   2   3      311.31      285.14     33.05 o 
  20   2   3      379.33      316.73     42.04 o 
  22   2   3      601.89      489.47     47.17 o 
  24   2   3      620.54      502.35     58.44 o 
  26   2   3      456.67      525.33    104.02 o 
  28   2   3        0.83       53.71     90.56 o 
  30   2   3       18.12       55.34     30.00 o 
  32   2   3        2.25       21.52     38.78 o 
 -33   3   3       19.24       13.48     29.18 o 
 -31   3   3       95.27       74.61     30.03 o 
 -29   3   3      190.89      188.31     34.29 o 
 -27   3   3        0.67       47.05     38.34 o 
 -25   3   3      227.28      274.51     68.86 o 
 -23   3   3      208.23      163.32     27.31 o 
 -21   3   3     1591.94     1599.66     68.09 o 
 -19   3   3       10.95       -5.13     18.98 o 
 -17   3   3     2722.23     2806.55     74.66 o 
 -15   3   3      359.64      375.39     30.82 o 
 -13   3   3     1280.39     1334.14     45.56 o 
 -11   3   3      393.70      383.14     26.56 o 
  -9   3   3      537.54      435.79     24.05 o 
  -7   3   3       20.76       57.48     12.09 o 
  -5   3   3     4160.06     2522.01   1766.10 o 
  -3   3   3      155.41      197.65     18.01 o 
  -1   3   3      899.79     1010.92     34.62 o 
   1   3   3     2393.26     1186.71    862.83 o 
   3   3   3     4663.65     4017.40    293.97 o 
   5   3   3      777.22      666.40     32.74 o 
   7   3   3     3054.99     2069.36   1461.26 o 
   9   3   3     2047.00     2366.15    109.16 o 
  11   3   3      125.06      153.71     33.38 o 
  13   3   3      334.52      334.03     27.46 o 
  15   3   3      360.61      318.79     32.26 o 
  17   3   3      114.70      145.26     32.87 o 
  19   3   3      911.26      763.58     50.34 o 
  21   3   3      432.19      382.65     39.16 o 
  23   3   3      104.89      200.11     32.73 o 
  25   3   3      646.06      605.20     35.04 o 
  27   3   3       78.90       56.28     70.14 o 
  29   3   3      194.48      253.50     43.93 o 
  31   3   3        6.22       -7.02     40.22 o 
 -32   4   3      395.93      482.74     48.47 o 
 -30   4   3       43.13       46.41     36.18 o 
 -28   4   3      443.10      597.19     93.78 o 
 -26   4   3      366.23      354.23     40.94 o 
 -24   4   3      925.22      997.39     59.36 o 
 -22   4   3      107.13      115.94     30.78 o 
 -20   4   3      127.51      112.36     54.25 o 
 -18   4   3     1080.49     1037.14    110.32 o 
 -16   4   3      263.56      283.38     27.01 o 
 -14   4   3      751.76      689.47     36.99 o 
 -12   4   3      152.41      123.46     20.46 o 
 -10   4   3      844.79      884.31     37.52 o 
  -8   4   3       66.08       47.70     20.93 o 
  -6   4   3     4772.87     2812.89   2016.11 o 
  -4   4   3     2706.61     2420.05   1513.71 o 
  -2   4   3     2002.32      814.89    596.42 o 
   0   4   3     4474.75     5798.70    149.77 o 
   2   4   3      217.51      289.11     31.36 o 
   4   4   3      784.66     1163.87     52.69 o 
   6   4   3       12.98       26.34     32.24 o 
   8   4   3    13864.46    16037.04    157.63 o 
  10   4   3       30.10       17.08     24.47 o 
  12   4   3     4690.68     5145.43    101.42 o 
  14   4   3        2.20       44.92     19.40 o 
  16   4   3      101.36      100.89     25.23 o 
  18   4   3       53.12       59.56     28.79 o 
  20   4   3     1072.04     1056.59    152.92 o 
  22   4   3      469.43      432.22     84.20 o 
  24   4   3      394.66      362.06     48.65 o 
  26   4   3      171.74      160.80    117.90 o 
  28   4   3       41.41       96.45     27.86 o 
  30   4   3       21.82        7.21     25.05 o 
 -33   5   3       22.85       17.95     27.97 o 
 -31   5   3       18.38       21.76     29.52 o 
 -29   5   3       10.38      -24.69     29.15 o 
 -27   5   3        3.21        1.20     30.59 o 
 -25   5   3      604.31      513.84     54.87 o 
 -23   5   3       63.26       95.01     21.58 o 
 -21   5   3       55.77      104.72     20.95 o 
 -19   5   3       14.03      -10.48     30.34 o 
 -17   5   3      203.98      243.82     63.89 o 
 -15   5   3      179.93      235.86     35.10 o 
 -13   5   3      525.66      663.97     97.57 o 
 -11   5   3       32.17        9.56     16.54 o 
  -9   5   3      965.51      752.67    546.30 o 
  -7   5   3      954.94      476.92    361.60 o 
  -5   5   3      918.92     1173.11    801.97 o 
  -3   5   3     1009.06      655.57    463.97 o 
  -1   5   3      185.49      205.66     65.09 o 
   1   5   3       20.27        0.55     17.11 o 
   3   5   3     3077.35     3080.99     78.81 o 
   5   5   3     1149.86     1388.66    998.29 o 
   7   5   3     4257.27     4800.50     89.86 o 
   9   5   3      764.58     1115.91     49.80 o 
  11   5   3      806.99      946.55     48.70 o 
  13   5   3        9.28       57.04     21.90 o 
  15   5   3       14.52       26.89     28.64 o 
  17   5   3       88.00      111.82     28.26 o 
  19   5   3        0.12       24.69     30.87 o 
  21   5   3        9.00       79.68     32.74 o 
  23   5   3      112.96        5.65     32.94 o 
  25   5   3       16.05      -12.73     57.90 o 
  27   5   3       12.76       57.10     33.84 o 
  29   5   3        1.00       45.27     54.17 o 
  31   5   3       38.72       20.39     28.51 o 
 -32   6   3      305.14      358.79     46.20 o 
 -30   6   3     1238.41     1282.33     81.44 o 
 -28   6   3      554.67      628.14     55.00 o 
 -26   6   3      638.31      488.55     51.82 o 
 -24   6   3      737.27      780.40     67.70 o 
 -22   6   3      117.73      106.73     29.19 o 
 -20   6   3      738.11      643.68     46.70 o 
 -18   6   3      381.22      289.72     34.48 o 
 -16   6   3      130.88      161.19     53.77 o 
 -14   6   3      327.50      362.92     67.98 o 
 -12   6   3     1065.80     1108.42     49.39 o 
 -10   6   3      396.39      392.93     32.26 o 
  -8   6   3       17.02       16.15     16.77 o 
  -6   6   3     1897.85      889.97    634.10 o 
  -4   6   3       37.82       31.33     21.14 o 
  -2   6   3      895.47      814.32     33.54 o 
   0   6   3     1695.36     1653.35   1167.25 o 
   2   6   3       42.85       48.36     23.18 o 
   4   6   3      783.08      620.03     54.58 o 
   6   6   3      562.62      634.39     37.88 o 
   8   6   3    11118.63    12108.46    337.75 o 
  10   6   3        8.90       40.12     19.78 o 
  12   6   3     7344.87     7895.47    237.11 o 
  14   6   3      333.30      418.47     41.76 o 
  16   6   3     3655.27     3265.24     97.59 o 
  18   6   3     1379.18      993.13    709.13 o 
  20   6   3     1117.25      693.00    509.63 o 
  22   6   3      631.56      412.92    379.85 o 
  24   6   3       27.74       93.06     29.76 o 
  26   6   3       65.16       10.37     45.74 o 
  28   6   3       30.45        0.38     35.90 o 
  30   6   3       86.70       66.88     37.12 o 
 -31   7   3       26.67      -54.38     84.82 o 
 -29   7   3        3.17       -0.01     30.09 o 
 -27   7   3        6.60       26.54     30.53 o 
 -25   7   3      127.86      162.89     30.40 o 
 -23   7   3       37.24       74.78     27.47 o 
 -21   7   3       13.59       12.69     26.20 o 
 -19   7   3      133.36      112.93     32.34 o 
 -17   7   3        1.06       -9.70     19.29 o 
 -15   7   3      289.69      208.46     39.28 o 
 -13   7   3      723.68      793.00     43.87 o 
 -11   7   3        6.76      -11.91     19.96 o 
  -9   7   3     1044.45     1136.98     52.42 o 
  -7   7   3        5.11        8.02     18.05 o 
  -5   7   3     3286.79     2083.41   1522.61 o 
  -3   7   3       17.02       10.55     15.72 o 
  -1   7   3       32.02       39.15     15.23 o 
   1   7   3      365.47      326.80    239.88 o 
   3   7   3      140.30      131.36    104.13 o 
   5   7   3        0.70        1.92     27.28 o 
   7   7   3      234.16      211.81    185.43 o 
   9   7   3      294.89      345.97     33.70 o 
  11   7   3       93.28      144.52     44.03 o 
  13   7   3      141.71       88.39     34.48 o 
  15   7   3      663.10      694.08     67.56 o 
  17   7   3     1918.49     1794.92     82.89 o 
  19   7   3       32.14       49.18     56.41 o 
  21   7   3      473.38      333.39    303.37 o 
  23   7   3       25.57       -9.01     32.33 o 
  25   7   3       32.33      104.26     33.04 o 
  27   7   3       38.45      -34.96     34.96 o 
  29   7   3       90.76       58.65     35.52 o 
 -30   8   3      531.24      458.68     50.39 o 
 -28   8   3      225.83      275.94     40.07 o 
 -26   8   3      282.92      333.66     42.81 o 
 -24   8   3       71.63      101.91     32.39 o 
 -22   8   3       95.87      174.51     30.36 o 
 -20   8   3        7.99       22.87     26.47 o 
 -18   8   3       49.85       17.87     22.08 o 
 -16   8   3      486.63      425.78     49.48 o 
 -14   8   3       27.69       80.67     25.55 o 
 -12   8   3      127.36      229.46     52.45 o 
 -10   8   3       38.91       21.00     25.41 o 
  -8   8   3        1.15       13.02     19.15 o 
  -6   8   3      208.95      189.66     51.96 o 
  -4   8   3       84.66       19.03     58.22 o 
  -2   8   3      503.71      443.12     27.16 o 
   0   8   3      432.47      230.82    195.41 o 
   2   8   3      180.91      141.09    127.02 o 
   4   8   3      629.57      539.58     37.60 o 
   6   8   3        7.52       28.52     20.81 o 
   8   8   3      389.98      492.54     38.38 o 
  10   8   3      116.04      122.04     29.30 o 
  12   8   3     1798.85     1768.15     72.29 o 
  14   8   3       11.63       16.34     29.42 o 
  16   8   3      666.22      677.20     51.76 o 
  18   8   3      406.24      318.76     44.97 o 
  20   8   3      196.28      352.62     43.77 o 
  22   8   3      276.42      271.41     42.10 o 
  24   8   3       32.91       25.96     45.58 o 
  26   8   3      112.55        5.07     91.30 o 
  28   8   3        0.16      -33.65     33.65 o 
 -29   9   3        2.20      -28.26     28.26 o 
 -27   9   3        6.73       41.42     26.14 o 
 -25   9   3        6.76        0.39     23.13 o 
 -23   9   3        9.18      -29.65     29.65 o 
 -21   9   3       49.67       53.78     29.33 o 
 -19   9   3        0.22       15.86     32.86 o 
 -17   9   3        5.17       -2.65     19.18 o 
 -15   9   3      143.13      135.46     26.54 o 
 -13   9   3     2970.82     3370.38    374.58 o 
 -11   9   3     1894.89     1767.53    109.06 o 
  -9   9   3     3108.53     3502.52    385.18 o 
  -7   9   3     1264.43     1187.38     80.37 o 
  -5   9   3      282.35      134.18    155.97 o 
  -3   9   3       52.68       52.77     22.55 o 
  -1   9   3       10.89        3.72     19.37 o 
   1   9   3      763.58      473.96    366.51 o 
   3   9   3        4.54        0.34     22.62 o 
   5   9   3      100.26      135.20     29.87 o 
   7   9   3       21.60        1.91     23.16 o 
   9   9   3        6.59       17.71     19.75 o 
  11   9   3      673.55      447.53    252.49 o 
  13   9   3       99.20       66.15     32.59 o 
  15   9   3      717.84      382.52    335.47 o 
  17   9   3        0.00      -19.29     28.38 o 
  19   9   3       85.98       26.77     38.79 o 
  21   9   3      258.02      196.81     61.87 o 
  23   9   3       26.14       36.84     36.43 o 
  25   9   3        0.52       26.50     32.14 o 
  27   9   3       51.51      114.00     48.72 o 
 -26  10   3       22.31       85.63     25.93 o 
 -24  10   3        0.73      -26.11     26.11 o 
 -22  10   3       69.08       58.54     30.73 o 
 -20  10   3       46.49       70.78     25.18 o 
 -18  10   3        2.17       26.40     19.00 o 
 -16  10   3        1.07       42.11     22.42 o 
 -14  10   3       69.01      135.58     29.13 o 
 -12  10   3      112.05      216.21     66.61 o 
 -10  10   3      655.21      669.53     65.36 o 
  -8  10   3       50.96       55.88     36.91 o 
  -6  10   3      591.08      469.62     48.19 o 
  -4  10   3      228.65      206.72     34.44 o 
  -2  10   3      283.63      110.50     64.94 o 
   0  10   3       88.33      129.33     52.52 o 
   2  10   3      146.87      101.95    111.76 o 
   4  10   3       24.43       37.84     22.14 o 
   6  10   3       15.53       15.28     31.71 o 
   8  10   3        7.16       25.02     37.50 o 
  10  10   3      100.69       47.93     29.08 o 
  12  10   3       67.66       64.54     37.88 o 
  14  10   3        9.52       -1.98     24.69 o 
  16  10   3      188.59      165.82     56.78 o 
  18  10   3        3.64      -11.75     35.45 o 
  20  10   3      223.58      222.87     50.43 o 
  22  10   3        3.45      -13.37     32.15 o 
  24  10   3       26.59       25.96     35.91 o 
 -25  11   3        0.04      -21.70     21.70 o 
 -23  11   3       62.30      124.09     33.16 o 
 -21  11   3       23.04       76.00     28.80 o 
 -19  11   3        8.14       59.64     28.90 o 
 -17  11   3      207.83       74.16    121.89 o 
 -15  11   3        6.61       -8.13     28.94 o 
 -13  11   3     1764.22     2003.38    226.81 o 
 -11  11   3      372.21      472.27     51.17 o 
  -9  11   3    11541.10    13421.04   1040.40 o 
  -7  11   3     1678.98     1519.30     84.10 o 
  -5  11   3     6593.85     6440.27    392.15 o 
  -3  11   3     1861.35     2195.07     85.61 o 
  -1  11   3      114.34      202.12     33.12 o 
   1  11   3      643.33      288.39    265.94 o 
   3  11   3        3.85       57.27     24.55 o 
   5  11   3      580.49      364.41    340.75 o 
   7  11   3        1.51       39.76     23.94 o 
   9  11   3        6.84       32.84     28.21 o 
  11  11   3      422.71      523.08     51.63 o 
  13  11   3       67.42       36.74     58.58 o 
  15  11   3        0.15       11.00     40.89 o 
  17  11   3      967.63      348.70    343.07 o 
  19  11   3       79.71       -6.38     55.50 o 
  21  11   3      192.15      236.54     40.63 o 
  23  11   3        2.49       -6.50     37.07 o 
 -24  12   3        8.09       -6.55     23.97 o 
 -22  12   3       25.27       45.37     60.70 o 
 -20  12   3        6.39       32.47     29.60 o 
 -18  12   3       13.38       45.82     26.42 o 
 -16  12   3       23.13      -10.49     26.33 o 
 -14  12   3       78.29      165.35     36.70 o 
 -12  12   3       44.42       42.43     31.28 o 
 -10  12   3        3.70      -22.12     75.05 o 
  -8  12   3       12.02      -18.91     33.22 o 
  -6  12   3      241.23      167.89     42.30 o 
  -4  12   3       57.93       61.42     35.55 o 
  -2  12   3      513.86      274.77    207.07 o 
   0  12   3        0.53      -26.31     26.31 o 
   2  12   3       33.70       64.79     30.75 o 
   4  12   3       10.03      -18.26     26.95 o 
   6  12   3        0.73       13.14     26.48 o 
   8  12   3       22.60       25.34     49.17 o 
  10  12   3       27.26       30.33     28.13 o 
  12  12   3       75.89       82.50     43.98 o 
  14  12   3        1.21       45.36     58.05 o 
  16  12   3       57.92      -62.41     64.69 o 
  18  12   3       32.99       10.68     65.13 o 
  20  12   3        4.75       27.31     31.83 o 
  22  12   3        1.78       48.73     34.05 o 
 -21  13   3        2.52       10.20     27.64 o 
 -19  13   3        1.41       45.72     26.01 o 
 -17  13   3       34.27       75.13     29.00 o 
 -15  13   3       44.20      -25.91     40.73 o 
 -13  13   3      147.64      233.11     43.36 o 
 -11  13   3        5.17       28.76     24.24 o 
  -9  13   3      401.15      449.36     50.08 o 
  -7  13   3        3.25      -35.70     35.70 o 
  -5  13   3        3.88      -26.92     33.63 o 
  -3  13   3      165.09      258.13     74.41 o 
  -1  13   3      331.04      479.45     46.41 o 
   1  13   3       36.23       57.99     30.11 o 
   3  13   3        4.05       64.54     24.76 o 
   5  13   3      104.63      145.97     43.07 o 
   7  13   3       59.66       25.94     58.12 o 
   9  13   3        1.79      -34.30     34.30 o 
  11  13   3      218.77      118.50     99.50 o 
  13  13   3       62.23      112.47     39.42 o 
  15  13   3       24.75      -71.37     71.37 o 
  17  13   3        5.45       65.81     38.44 o 
  19  13   3       37.72       56.38    108.40 o 
 -18  14   3        0.51        0.84     74.21 o 
 -16  14   3        2.31      -30.78     30.78 o 
 -14  14   3       73.23      126.78     54.49 o 
 -12  14   3       17.89       32.39     33.78 o 
 -10  14   3      124.64      147.72     37.35 o 
  -8  14   3       15.97       59.46     30.53 o 
  -6  14   3       24.54        4.04     33.43 o 
  -4  14   3      587.49      569.25     56.36 o 
  -2  14   3       45.45       11.96     37.11 o 
   0  14   3        9.70        3.60     29.98 o 
   2  14   3        1.88       71.00     48.09 o 
   4  14   3      213.41      265.95     46.18 o 
   6  14   3       17.48        4.65     34.30 o 
   8  14   3      235.31      363.86     44.18 o 
  10  14   3        5.68      -17.17     35.03 o 
  12  14   3      739.11      413.75    390.57 o 
  14  14   3       15.96        0.72    127.14 o 
  16  14   3      694.74      677.24     74.95 o 
 -15  15   3        0.19        0.00     35.63 o 
 -13  15   3        5.24        4.70     28.81 o 
 -11  15   3       13.64       41.10     27.61 o 
  -9  15   3       64.74       81.68     29.90 o 
  -7  15   3        6.44      -35.44     39.55 o 
  -5  15   3      165.66       80.68     42.01 o 
  -3  15   3       70.92       83.97     37.54 o 
  -1  15   3       16.46       66.39     33.93 o 
   1  15   3        6.80      -35.38     41.38 o 
   3  15   3        0.49      -31.26     35.16 o 
   5  15   3       49.75       45.98     34.22 o 
   7  15   3       15.56       -5.81     31.87 o 
   9  15   3        7.78       14.91     38.09 o 
  11  15   3      135.64      139.41     46.79 o 
  13  15   3       53.62       38.69     62.61 o 
  -8  16   3        0.20        0.00     42.56 o 
  -6  16   3        3.08       38.47     53.18 o 
  -4  16   3       19.99      -20.41     30.91 o 
  -2  16   3       17.00       15.83     31.34 o 
   0  16   3       23.29        9.78     33.17 o 
   2  16   3        0.01      -26.03     36.64 o 
   4  16   3      140.17       98.60     45.44 o 
   6  16   3       25.17       31.50     35.01 o 
 -32   0   4      294.99      443.05     60.13 o 
 -30   0   4        9.40      -24.45     39.91 o 
 -28   0   4     1107.89     1211.59     92.48 o 
 -26   0   4      153.17      228.13     46.37 o 
 -24   0   4       70.05       45.78     36.62 o 
 -22   0   4      172.61      129.00     43.36 o 
 -20   0   4     2187.98     2270.29    101.50 o 
 -18   0   4       17.54       27.66     28.22 o 
 -16   0   4      521.63      445.88     47.77 o 
 -14   0   4      967.69      946.34     59.94 o 
 -12   0   4       38.12       97.08     26.84 o 
 -10   0   4      649.63      567.74     22.83 o 
  -8   0   4     6796.32     6339.59    135.27 o 
  -6   0   4       18.51       28.06     18.32 o 
  -4   0   4     1115.21      808.16     40.38 o 
  -2   0   4       20.09       31.86     27.99 o 
   0   0   4    10630.25    11795.26    173.52 o 
   2   0   4       79.27       31.05     26.27 o 
   4   0   4      597.03      551.97     44.04 o 
   6   0   4     9854.05    11270.71    179.84 o 
   8   0   4     2150.00     1961.88     81.62 o 
  10   0   4     2094.70     1973.70     87.25 o 
  12   0   4      174.19      171.38     26.82 o 
  14   0   4      185.80      158.55     43.24 o 
  16   0   4      641.60      454.83     60.60 o 
  18   0   4      184.33      311.51     54.79 o 
  20   0   4      205.04      236.95     48.39 o 
  22   0   4        0.16      -33.63     47.42 o 
  24   0   4        0.08      -21.68     50.88 o 
  26   0   4      264.75      229.19     62.97 o 
  28   0   4       12.04      -23.21     42.94 o 
  30   0   4       42.07      -34.46     34.46 o 
 -33   1   4       16.53       -2.56     29.05 o 
 -31   1   4       44.12       49.44     27.38 o 
 -29   1   4       34.45      106.97     42.94 o 
 -27   1   4      203.70      168.14     33.97 o 
 -25   1   4      249.98      303.76     35.62 o 
 -23   1   4      152.07      167.93     27.80 o 
 -21   1   4        0.92       27.98     20.61 o 
 -19   1   4       65.02       66.73     26.57 o 
 -17   1   4      496.30      566.48     62.97 o 
 -15   1   4      912.93     1092.56     58.52 o 
 -13   1   4      108.61      128.61    114.29 o 
 -11   1   4      566.85      550.92     46.26 o 
  -9   1   4       19.26       18.27     62.67 o 
  -7   1   4     1823.80     2249.75     56.48 o 
  -5   1   4        0.56       56.35     22.31 o 
  -3   1   4     8372.11    10717.75    115.61 o 
  -1   1   4        0.13       22.94     16.32 o 
   1   1   4     3692.02     4380.69    177.45 o 
   3   1   4      716.48      671.28     34.29 o 
   5   1   4      374.29      426.94     48.70 o 
   7   1   4        6.04       52.29     17.85 o 
   9   1   4      769.47      739.07     38.89 o 
  11   1   4        7.41       26.31     18.48 o 
  13   1   4      619.64      599.63     41.81 o 
  15   1   4        4.31       21.13     25.36 o 
  17   1   4      435.38      469.74     47.11 o 
  19   1   4        2.13       55.41     27.67 o 
  21   1   4       30.30       11.85     35.34 o 
  23   1   4        1.42       56.73     41.10 o 
  25   1   4        0.36       57.93     27.30 o 
  27   1   4       28.34       53.18     26.46 o 
  29   1   4        3.95      -10.68     23.58 o 
 -32   2   4      177.92      168.23     34.94 o 
 -30   2   4        0.37       -0.80     29.46 o 
 -28   2   4      313.69      352.75     37.39 o 
 -26   2   4      120.81      165.51     34.39 o 
 -24   2   4       14.53       50.11     25.40 o 
 -22   2   4      289.27      263.20     31.43 o 
 -20   2   4      265.37      218.43     28.07 o 
 -18   2   4        7.88        4.37     18.22 o 
 -16   2   4      292.47      225.90     35.55 o 
 -14   2   4       49.37       30.44     19.01 o 
 -12   2   4      855.62      868.30     42.04 o 
 -10   2   4      134.30       58.00     17.05 o 
  -8   2   4     4115.46     2395.05   1687.04 o 
  -6   2   4       11.38       47.23     15.43 o 
  -4   2   4     2661.01     2581.76    128.05 o 
  -2   2   4     1530.01     1156.55     41.39 o 
   0   2   4      428.68      435.60     37.62 o 
   2   2   4     1580.65     1389.11     39.47 o 
   4   2   4      160.35      138.03     20.36 o 
   6   2   4      577.98      552.55     32.13 o 
   8   2   4      219.21      179.15     22.92 o 
  10   2   4     1457.82     1338.11     52.79 o 
  12   2   4        2.14        3.16     20.67 o 
  14   2   4     4011.43     2535.44   1781.28 o 
  16   2   4      398.36      366.61     86.65 o 
  18   2   4     2174.83     1664.85   1243.97 o 
  20   2   4      336.26      387.09     79.33 o 
  22   2   4      215.22      241.59     33.69 o 
  24   2   4       15.51       -1.55     36.60 o 
  26   2   4        0.05       11.12     52.42 o 
  28   2   4        6.08       67.43     25.28 o 
  30   2   4       93.01       16.69     27.82 o 
 -31   3   4      179.76      208.32     47.41 o 
 -29   3   4      427.55      529.29     48.85 o 
 -27   3   4      306.61      260.00     49.11 o 
 -25   3   4       59.32       30.41     23.76 o 
 -23   3   4      190.91      221.01     29.51 o 
 -21   3   4        0.40       17.65     21.70 o 
 -19   3   4     1078.51     1208.84     53.58 o 
 -17   3   4        8.51       36.33     20.06 o 
 -15   3   4      277.68      240.13    203.01 o 
 -13   3   4       43.45       59.08     18.17 o 
 -11   3   4       12.50       17.89     18.74 o 
  -9   3   4      659.51      438.06    340.71 o 
  -7   3   4      406.69      345.26     15.85 o 
  -5   3   4      651.34      553.97     96.92 o 
  -3   3   4     7872.12     5938.65   4196.15 o 
  -1   3   4      269.62       81.15     79.42 o 
   1   3   4      172.89      263.18     38.31 o 
   3   3   4      763.35      567.75     33.66 o 
   5   3   4     3262.44     3413.50     78.26 o 
   7   3   4       23.73        1.64     17.59 o 
   9   3   4     2484.25     2495.88     68.73 o 
  11   3   4        3.44       36.33     39.67 o 
  13   3   4     3808.08     3558.18    124.14 o 
  15   3   4      537.27      592.52     51.12 o 
  17   3   4     1057.14      642.93    480.08 o 
  19   3   4      334.09      371.02     51.77 o 
  21   3   4      140.04       37.52     37.61 o 
  23   3   4        7.67      -26.41     38.07 o 
  25   3   4        1.94       39.02     29.71 o 
  27   3   4      139.36       85.40     95.12 o 
  29   3   4       19.64      -12.91     29.23 o 
 -32   4   4       40.74       56.05     25.48 o 
 -30   4   4        4.23        2.54     23.80 o 
 -28   4   4       28.28       -9.80     22.62 o 
 -26   4   4       68.88       11.96     55.96 o 
 -24   4   4       51.97       46.57     25.11 o 
 -22   4   4      108.87       41.11     22.60 o 
 -20   4   4      802.46      919.23     51.60 o 
 -18   4   4      189.70       85.54     73.80 o 
 -16   4   4      264.17      212.28    201.99 o 
 -14   4   4       11.06       36.09     15.80 o 
 -12   4   4     1200.43     1159.70     74.58 o 
 -10   4   4       13.69       47.34     16.09 o 
  -8   4   4     4040.06     3622.67    295.27 o 
  -6   4   4      384.08      380.97    320.78 o 
  -4   4   4     1964.65     1602.62     53.06 o 
  -2   4   4      193.04      120.73     21.64 o 
   0   4   4        0.71        8.41     21.34 o 
   2   4   4      430.09      349.97     29.03 o 
   4   4   4      298.68      293.17     25.23 o 
   6   4   4       11.27       61.01     15.19 o 
   8   4   4      234.70      260.82     26.80 o 
  10   4   4     1823.82     1848.21     65.50 o 
  12   4   4      926.47      540.25    387.11 o 
  14   4   4     3334.21     2091.46   1568.71 o 
  16   4   4      629.25      552.38     50.29 o 
  18   4   4      220.13      243.84     41.87 o 
  20   4   4      477.43      376.68    278.43 o 
  22   4   4      110.51      126.98     40.98 o 
  24   4   4       16.31       -4.31     28.38 o 
  26   4   4       80.21       60.76     66.31 o 
  28   4   4        0.99      -26.98     27.37 o 
 -31   5   4       20.55       57.48     25.00 o 
 -29   5   4      183.79      270.84     39.85 o 
 -27   5   4       37.31       53.45     24.35 o 
 -25   5   4       54.34       91.77     24.24 o 
 -23   5   4        9.92       44.37     20.03 o 
 -21   5   4       14.68       24.86     63.35 o 
 -19   5   4     1460.71     1217.50    810.73 o 
 -17   5   4      689.00      841.98     50.88 o 
 -15   5   4     7007.50     6402.36    286.96 o 
 -13   5   4       36.39       21.73     21.92 o 
 -11   5   4     1475.79     1256.38    928.74 o 
  -9   5   4      459.64      530.88     35.19 o 
  -7   5   4      349.22      330.34    269.69 o 
  -5   5   4      733.60      606.21     29.92 o 
  -3   5   4      128.88      178.70     22.25 o 
  -1   5   4     1783.89     1471.90     52.56 o 
   1   5   4     1070.13      958.31     38.01 o 
   3   5   4      314.80      303.79     28.81 o 
   5   5   4      196.16      149.15     20.98 o 
   7   5   4      687.86      427.02    346.93 o 
   9   5   4      852.83      820.03     44.88 o 
  11   5   4      237.56      189.40     29.72 o 
  13   5   4     1013.12      941.51     58.37 o 
  15   5   4       31.28       49.74     27.86 o 
  17   5   4       95.39      115.92     70.55 o 
  19   5   4      154.43      185.35     62.28 o 
  21   5   4        0.34       39.57     39.57 o 
  23   5   4      346.46      309.03     96.52 o 
  25   5   4      104.84       77.25     60.59 o 
  27   5   4      221.24      219.50     72.06 o 
  29   5   4       13.26       41.34     24.60 o 
 -30   6   4        0.25       15.05     59.59 o 
 -28   6   4        1.75      -10.10     24.01 o 
 -26   6   4        4.48       31.39     29.64 o 
 -24   6   4      224.77      156.70     33.23 o 
 -22   6   4        6.08       38.15     22.85 o 
 -20   6   4      595.43      557.08     42.33 o 
 -18   6   4        0.11      -26.51     64.94 o 
 -16   6   4       35.36       39.43     25.91 o 
 -14   6   4      652.34      611.11    428.02 o 
 -12   6   4      540.08      461.74    373.04 o 
 -10   6   4     1236.97      654.39    470.33 o 
  -8   6   4      320.91      503.84     48.38 o 
  -6   6   4      353.57      313.00    223.37 o 
  -4   6   4       99.31      114.14     34.73 o 
  -2   6   4      414.08      182.54    168.04 o 
   0   6   4      601.28      632.92     36.40 o 
   2   6   4      362.65      494.57     33.75 o 
   4   6   4      514.90      632.83     39.50 o 
   6   6   4      165.32      134.45     92.29 o 
   8   6   4      844.09      867.86     50.00 o 
  10   6   4      324.38      290.33     38.62 o 
  12   6   4      205.68      175.19     50.45 o 
  14   6   4     1055.98     1009.65     57.93 o 
  16   6   4      879.96      801.32     58.08 o 
  18   6   4     2298.47     1298.58   1000.79 o 
  20   6   4      109.54       23.60     34.80 o 
  22   6   4      149.92       45.56     37.54 o 
  24   6   4      137.78      157.51     39.42 o 
  26   6   4        1.64       18.81     28.04 o 
  28   6   4        8.47       14.84     28.91 o 
 -29   7   4        8.42        3.03     24.35 o 
 -27   7   4        0.83       -7.50     26.63 o 
 -25   7   4       18.65      -13.25     25.09 o 
 -23   7   4       23.46       19.32     29.26 o 
 -21   7   4       18.61       23.82     76.65 o 
 -19   7   4      149.30      202.21     48.24 o 
 -17   7   4       76.56      114.45     28.32 o 
 -15   7   4     2262.54     1639.78   1205.27 o 
 -13   7   4      203.07      204.67     57.19 o 
 -11   7   4     4557.18     3112.99   2131.95 o 
  -9   7   4       24.97      -19.96     23.12 o 
  -7   7   4     2368.86     2222.07     88.30 o 
  -5   7   4     1030.53      520.26    417.69 o 
  -3   7   4      355.05      563.07     98.29 o 
  -1   7   4     1244.16     1192.22     45.48 o 
   1   7   4       61.00      107.06     25.81 o 
   3   7   4      281.61      241.25     32.72 o 
   5   7   4      777.90      811.02     46.28 o 
   7   7   4      479.97      243.68    219.85 o 
   9   7   4     1283.67     1266.04     64.50 o 
  11   7   4      370.96      330.51     35.61 o 
  13   7   4      156.83      193.51     32.94 o 
  15   7   4      195.99       99.32    100.39 o 
  17   7   4      123.44       35.78     37.20 o 
  19   7   4       41.72        8.80     32.82 o 
  21   7   4      514.16      545.67     57.16 o 
  23   7   4      500.58      267.05    216.25 o 
  25   7   4       47.29       87.25     50.12 o 
  27   7   4      112.48       70.58     59.21 o 
 -28   8   4        1.38      -17.09     26.80 o 
 -26   8   4       76.39        5.13     33.09 o 
 -24   8   4        9.34       43.32     48.22 o 
 -22   8   4       62.68      113.32     44.51 o 
 -20   8   4      227.53      140.40     37.19 o 
 -18   8   4        2.52       54.63     21.77 o 
 -16   8   4      637.06      683.01     84.25 o 
 -14   8   4       33.33      -10.72     30.22 o 
 -12   8   4     3414.74     2605.78   1904.93 o 
 -10   8   4      483.05      307.18    284.67 o 
  -8   8   4     2546.51     1793.23   1340.55 o 
  -6   8   4     1859.01     1268.73    888.12 o 
  -4   8   4       32.35       45.68     22.73 o 
  -2   8   4      197.30      218.59    164.57 o 
   0   8   4       63.43      102.22     27.88 o 
   2   8   4      860.18      680.48    547.66 o 
   4   8   4     1129.27     1361.26     61.64 o 
   6   8   4     1041.25      884.57    659.08 o 
   8   8   4       17.46       47.85     23.22 o 
  10   8   4      444.57      293.19    299.69 o 
  12   8   4      160.02      220.14     35.35 o 
  14   8   4      935.64      592.91    466.43 o 
  16   8   4      190.41       55.85     71.73 o 
  18   8   4      376.81      136.30    146.49 o 
  20   8   4        0.81      -28.58     32.33 o 
  22   8   4        0.05      -25.56     86.16 o 
  24   8   4       44.44       98.07     32.40 o 
  26   8   4       17.74      -35.33     35.33 o 
 -27   9   4        1.33      -23.32     27.40 o 
 -25   9   4       64.78       82.56     28.19 o 
 -23   9   4        0.76       40.70     72.15 o 
 -21   9   4        6.23       20.22     27.21 o 
 -19   9   4       99.60       60.38     34.67 o 
 -17   9   4        7.92       19.71     31.10 o 
 -15   9   4      178.22      153.40     34.58 o 
 -13   9   4      277.25      129.48    117.78 o 
 -11   9   4      146.66      144.41    131.47 o 
  -9   9   4      131.35       58.80     25.47 o 
  -7   9   4      289.51      388.24     40.68 o 
  -5   9   4     1569.92     1846.69     72.79 o 
  -3   9   4        0.69       -2.62     35.15 o 
  -1   9   4      257.59      187.76     31.20 o 
   1   9   4        7.99        8.74     24.04 o 
   3   9   4      262.29      325.47     35.13 o 
   5   9   4     2084.83     1470.33   1076.80 o 
   7   9   4      123.13      186.58     39.78 o 
   9   9   4     1600.91     1246.16    898.91 o 
  11   9   4        0.27      -26.22     35.28 o 
  13   9   4        7.78       29.99     20.30 o 
  15   9   4       95.70       74.23     35.83 o 
  17   9   4      152.73      122.06     34.57 o 
  19   9   4      129.12      215.83     40.90 o 
  21   9   4       79.81       77.54     33.11 o 
  23   9   4       21.44       -9.59     35.06 o 
  25   9   4        2.60      -51.43     51.43 o 
 -26  10   4       21.92       36.29     24.74 o 
 -24  10   4       15.26       -7.49     25.28 o 
 -22  10   4       53.44      142.32     32.98 o 
 -20  10   4        0.16       27.12     31.39 o 
 -18  10   4        6.09      -25.77     25.77 o 
 -16  10   4      431.68      330.86    220.07 o 
 -14  10   4        1.51       62.98     22.83 o 
 -12  10   4       61.76       57.73     27.11 o 
 -10  10   4      213.83      155.66     61.80 o 
  -8  10   4     1040.36     1053.93     61.76 o 
  -6  10   4      111.37       94.73     60.49 o 
  -4  10   4      790.69      548.74    444.92 o 
  -2  10   4      138.71      112.42     98.15 o 
   0  10   4      189.27      196.54    171.40 o 
   2  10   4      742.96      687.01    481.58 o 
   4  10   4      485.44      340.35     21.18 o 
   6  10   4      961.80      980.53     62.60 o 
   8  10   4      168.28      144.87    140.22 o 
  10  10   4      637.89      622.79     49.13 o 
  12  10   4       36.20      -33.79     33.79 o 
  14  10   4      135.02      188.78     35.58 o 
  16  10   4        9.89       56.69     32.84 o 
  18  10   4       13.07        3.71     32.76 o 
  20  10   4       32.43       26.74     31.41 o 
  22  10   4       41.91       12.39     37.69 o 
 -23  11   4       28.19       15.88     27.99 o 
 -21  11   4        0.01       13.32     23.84 o 
 -19  11   4       12.36       51.79     23.81 o 
 -17  11   4       12.72       63.71     23.15 o 
 -15  11   4        1.38      -18.54     28.28 o 
 -13  11   4       54.03        5.31     99.53 o 
 -11  11   4        6.02      -30.30     30.30 o 
  -9  11   4        7.84       15.15     27.52 o 
  -7  11   4      535.49      372.39    283.96 o 
  -5  11   4       10.82       -4.89     31.53 o 
  -3  11   4      103.63       23.90     23.11 o 
  -1  11   4        0.02      -29.34     29.34 o 
   1  11   4      136.39      163.85     31.50 o 
   3  11   4      185.23      110.99     54.78 o 
   5  11   4        2.22       21.44     40.67 o 
   7  11   4      115.19       67.10     60.52 o 
   9  11   4        2.43       -9.18     37.86 o 
  11  11   4       31.73       50.12     24.79 o 
  13  11   4       18.65      -30.30     30.30 o 
  15  11   4        5.20       24.62     33.10 o 
  17  11   4       31.13       68.10     34.89 o 
  19  11   4        2.10       35.09     27.70 o 
  21  11   4       29.11       67.30     62.80 o 
 -22  12   4       22.27       -4.93     44.76 o 
 -20  12   4        7.20       -3.97     25.95 o 
 -18  12   4       22.33       14.78     31.28 o 
 -16  12   4      368.51      376.94     74.91 o 
 -14  12   4       55.97       17.84     43.41 o 
 -12  12   4       82.94      139.54     29.85 o 
 -10  12   4       20.56       29.18     28.95 o 
  -8  12   4      197.79       70.18     49.97 o 
  -6  12   4      246.58      301.67     40.44 o 
  -4  12   4       34.00       43.25     30.99 o 
  -2  12   4       99.26      125.27     44.29 o 
   0  12   4      141.80      125.95    115.16 o 
   2  12   4      434.80      587.64     46.62 o 
   4  12   4        3.92       10.68     21.51 o 
   6  12   4      274.99      249.00    214.25 o 
   8  12   4       35.60        0.66     26.90 o 
  10  12   4      355.40      389.49     48.79 o 
  12  12   4       25.93        2.78     36.72 o 
  14  12   4      121.72       74.82     41.28 o 
  16  12   4       53.69       33.71     37.53 o 
  18  12   4       30.35       95.12     30.31 o 
 -19  13   4       50.29      100.16     33.39 o 
 -17  13   4        8.85       -9.30     42.46 o 
 -15  13   4       64.91       19.02     30.84 o 
 -13  13   4        6.83       39.83     41.70 o 
 -11  13   4      259.35      286.93     40.25 o 
  -9  13   4        8.05      -13.63     29.84 o 
  -7  13   4       16.54       39.63     33.23 o 
  -5  13   4       19.00       -1.78     28.79 o 
  -3  13   4       59.38       51.31     28.16 o 
  -1  13   4        1.30       29.49     27.97 o 
   1  13   4      135.68      125.69     36.28 o 
   3  13   4        0.01       34.41     23.36 o 
   5  13   4      264.38      297.44     45.03 o 
   7  13   4       24.75      -24.16     30.91 o 
   9  13   4      230.01      339.79     70.78 o 
  11  13   4       54.50      -34.57     36.24 o 
  13  13   4       75.46       90.91    111.86 o 
  15  13   4       51.06      -13.98     36.16 o 
 -14  14   4        0.33       53.62     31.24 o 
 -12  14   4      742.47      543.92    413.07 o 
 -10  14   4       23.49      -31.24     45.97 o 
  -8  14   4      535.92      350.83     50.09 o 
  -6  14   4       33.66        9.43     43.79 o 
  -4  14   4      150.81      167.86    105.33 o 
  -2  14   4       92.46       99.21     83.26 o 
   0  14   4       22.28      -14.82     33.74 o 
   2  14   4       91.29      154.28     85.63 o 
   4  14   4       43.03       32.71     65.41 o 
   6  14   4       41.24      -35.44     35.44 o 
   8  14   4        3.03       -4.89     30.81 o 
  10  14   4       64.92      -17.00     58.21 o 
  12  14   4       23.50       10.78     36.03 o 
  -9  15   4       22.13      -41.24     41.24 o 
  -7  15   4      349.72      363.06     52.06 o 
  -5  15   4       12.07      -34.42     34.42 o 
  -3  15   4       19.17      -19.97     34.13 o 
  -1  15   4        1.38       27.61     34.34 o 
   1  15   4        1.50       12.59     44.71 o 
   3  15   4       38.74       18.41     49.22 o 
   5  15   4       51.80       25.55     87.96 o 
   7  15   4        1.38       50.33     35.19 o 
 -31   1   5      324.93      349.27     37.16 o 
 -29   1   5       64.54       52.43     27.42 o 
 -27   1   5        0.15        0.19     26.81 o 
 -25   1   5      165.75      144.36     70.85 o 
 -23   1   5       48.06       37.76     20.78 o 
 -21   1   5      447.57      309.03     30.06 o 
 -19   1   5       84.67       46.82     32.73 o 
 -17   1   5      341.63      198.36    169.96 o 
 -15   1   5      292.02      265.31     28.59 o 
 -13   1   5      179.22       62.48     93.31 o 
 -11   1   5     2564.10     2299.91     69.38 o 
  -9   1   5      345.15      285.81     56.76 o 
  -7   1   5      599.22      476.06     26.69 o 
  -5   1   5      615.67      541.43     37.57 o 
  -3   1   5       50.94       16.46     14.66 o 
  -1   1   5      316.60      219.38     24.62 o 
   1   1   5      324.39      316.48     28.33 o 
   3   1   5      802.49      819.81     41.62 o 
   5   1   5     1819.49     1732.75     63.94 o 
   7   1   5     3472.68     3924.47     91.30 o 
   9   1   5     2508.67     2277.63     75.67 o 
  11   1   5     8193.66     8066.11    183.77 o 
  13   1   5      435.51      445.64     51.78 o 
  15   1   5     1408.53     1380.41    111.46 o 
  17   1   5     1509.21     1343.78   1002.94 o 
  19   1   5      165.84      294.28     78.89 o 
  21   1   5       39.92       68.51     30.41 o 
  23   1   5      446.43      327.26    251.55 o 
  25   1   5       35.47        7.59     23.47 o 
  27   1   5        7.90      -11.86     23.39 o 
 -30   2   5       80.89       86.80     29.30 o 
 -28   2   5       84.22       13.38     21.86 o 
 -26   2   5      106.63      137.19     25.56 o 
 -24   2   5        3.39       -6.54     20.63 o 
 -22   2   5       18.26       32.30     34.92 o 
 -20   2   5      125.18      194.36     35.60 o 
 -18   2   5     2030.38     1806.42     21.46 o 
 -16   2   5       74.03       65.46     58.32 o 
 -14   2   5     1544.04     1253.49     22.85 o 
 -12   2   5        0.27       18.43     18.60 o 
 -10   2   5      270.34      302.85     31.40 o 
  -8   2   5        7.29       30.88     31.89 o 
  -6   2   5      596.92      492.15    385.84 o 
  -4   2   5      801.61      767.96     59.63 o 
  -2   2   5      734.73      832.49     40.77 o 
   0   2   5       82.29      112.50     16.39 o 
   2   2   5      280.25      319.56     29.33 o 
   4   2   5      352.56      391.03     33.22 o 
   6   2   5       50.52       82.50     23.69 o 
   8   2   5      712.82      738.38     45.25 o 
  10   2   5      219.95      178.11     80.28 o 
  12   2   5     1081.54     1005.91     60.57 o 
  14   2   5     3535.28     3971.91    112.77 o 
  16   2   5      605.46      591.92    114.29 o 
  18   2   5       29.21        0.62     37.07 o 
  20   2   5       34.09       72.47     52.09 o 
  22   2   5      275.59      392.11     47.80 o 
  24   2   5       25.31       -3.33     26.75 o 
  26   2   5       15.15       80.91     24.49 o 
  28   2   5       11.01       14.34     22.31 o 
 -29   3   5        2.22        2.16     25.03 o 
 -27   3   5        0.06      -20.21     22.56 o 
 -25   3   5        5.53       30.28     20.92 o 
 -23   3   5       95.57       79.21     46.90 o 
 -21   3   5       12.52       58.75     20.38 o 
 -19   3   5        0.26       18.30     23.78 o 
 -17   3   5      730.95      717.24    518.05 o 
 -15   3   5     1187.23      824.67    583.63 o 
 -13   3   5     2338.53     2007.85     20.45 o 
 -11   3   5      367.56      312.23     23.90 o 
  -9   3   5     1975.41     1901.85     65.07 o 
  -7   3   5       15.96       31.81     29.25 o 
  -5   3   5     1221.56      924.45    713.21 o 
  -3   3   5     1065.62     1342.23     97.14 o 
  -1   3   5      916.00     1074.34     52.19 o 
   1   3   5      181.81      196.09     25.14 o 
   3   3   5     1210.55     1589.99    120.14 o 
   5   3   5     2355.56     2358.26     71.35 o 
   7   3   5     1311.33     1376.20     96.98 o 
   9   3   5      231.11      137.10     58.09 o 
  11   3   5     1352.77     1369.68     65.82 o 
  13   3   5      678.31      670.44     50.26 o 
  15   3   5      853.91      799.14     69.40 o 
  17   3   5      242.98      129.29     41.81 o 
  19   3   5      147.76      112.18     36.54 o 
  21   3   5        0.14       -1.40     38.40 o 
  23   3   5       23.75       13.70     73.24 o 
  25   3   5        6.64       -9.35     26.08 o 
  27   3   5        0.77       -4.63     21.99 o 
 -30   4   5       52.17       96.04     30.63 o 
 -28   4   5       19.27        1.89     28.26 o 
 -26   4   5        0.07        8.38     36.49 o 
 -24   4   5      156.91      181.55     33.09 o 
 -22   4   5      245.43      339.23     34.79 o 
 -20   4   5       98.07       90.44     65.85 o 
 -18   4   5      503.74      629.24     42.59 o 
 -16   4   5      420.30      378.23     25.12 o 
 -14   4   5     3184.28     2622.14    137.91 o 
 -12   4   5      349.32      262.69    229.42 o 
 -10   4   5     4965.29     4822.27   3187.47 o 
  -8   4   5      433.44      358.61    284.38 o 
  -6   4   5      667.64      831.17     70.95 o 
  -4   4   5     1341.71     1128.75     89.47 o 
  -2   4   5       82.97      185.53     58.55 o 
   0   4   5      909.67     1048.61     47.96 o 
   2   4   5      134.14      258.95     27.52 o 
   4   4   5      924.10      978.37    105.42 o 
   6   4   5      145.84      174.81     29.07 o 
   8   4   5      548.28      598.82     77.78 o 
  10   4   5      102.40      165.26     31.42 o 
  12   4   5      401.46      406.07     44.47 o 
  14   4   5      325.60      408.26     45.73 o 
  16   4   5      130.55      120.16     35.26 o 
  18   4   5      127.82      222.71     54.30 o 
  20   4   5       91.98       59.92     65.91 o 
  22   4   5      176.55      132.94    141.48 o 
  24   4   5      120.10      145.32     34.55 o 
  26   4   5       83.96       58.99     29.74 o 
 -29   5   5       25.59       -3.68     26.14 o 
 -27   5   5       11.92       14.01     28.28 o 
 -25   5   5        4.86       44.75     50.23 o 
 -23   5   5        2.02      -24.56     24.56 o 
 -21   5   5       24.63       34.87     34.10 o 
 -19   5   5      520.21      611.34     48.31 o 
 -17   5   5       53.63        2.00     43.98 o 
 -15   5   5      887.82      788.27     22.97 o 
 -13   5   5       22.70       11.42     25.62 o 
 -11   5   5      311.72      255.94     22.20 o 
  -9   5   5      164.22      234.89     75.62 o 
  -7   5   5     2924.28     3082.56    187.30 o 
  -5   5   5        0.00       39.21     38.81 o 
  -3   5   5        1.43       20.82     21.21 o 
  -1   5   5        2.39       50.93     32.40 o 
   1   5   5      146.51      154.85     54.86 o 
   3   5   5       86.61        9.78     30.59 o 
   5   5   5      469.63      408.04     38.50 o 
   7   5   5        6.34      -15.61     21.21 o 
   9   5   5      144.35      172.60     31.60 o 
  11   5   5      189.30      295.12     34.65 o 
  13   5   5      674.78      841.21     56.60 o 
  15   5   5      211.87      303.18     46.39 o 
  17   5   5       21.79       22.93     26.49 o 
  19   5   5      388.82      302.48    307.55 o 
  21   5   5       17.50       67.54     30.15 o 
  23   5   5        0.15       47.25     25.14 o 
  25   5   5        4.33       28.60     22.93 o 
 -28   6   5       77.37      117.96     35.41 o 
 -26   6   5        2.92       19.78     23.63 o 
 -24   6   5       20.47        8.70     23.05 o 
 -22   6   5      146.91      230.36     60.48 o 
 -20   6   5       19.88       49.71     41.39 o 
 -18   6   5      502.50      370.34    315.15 o 
 -16   6   5      227.30      161.01    134.74 o 
 -14   6   5      170.57       64.68     45.96 o 
 -12   6   5        6.36        4.97     27.18 o 
 -10   6   5      217.31      158.70     24.70 o 
  -8   6   5      849.45      914.98     54.32 o 
  -6   6   5      424.56      407.69    295.01 o 
  -4   6   5      719.41      424.88    326.87 o 
  -2   6   5     1922.02     2056.73     70.88 o 
   0   6   5      974.95      938.37     56.87 o 
   2   6   5       55.53       51.18     24.33 o 
   4   6   5      418.27      397.36     38.04 o 
   6   6   5      320.96      431.82     36.85 o 
   8   6   5      293.71      238.27     35.44 o 
  10   6   5        6.53       14.02     54.87 o 
  12   6   5      114.04       64.15     27.82 o 
  14   6   5      106.08       26.77     34.74 o 
  16   6   5        2.31       -5.84     39.90 o 
  18   6   5       14.61       19.81     27.90 o 
  20   6   5       23.66      -21.10     29.57 o 
  22   6   5       34.33       98.19     38.69 o 
  24   6   5       40.53       75.66     23.95 o 
 -27   7   5       11.15       39.79     22.04 o 
 -25   7   5       29.19       43.18     57.16 o 
 -23   7   5      225.14      101.38     93.84 o 
 -21   7   5       18.21       38.69     26.92 o 
 -19   7   5        1.38      -17.47     28.93 o 
 -17   7   5       16.48      -19.64     25.00 o 
 -15   7   5        1.34       34.14     27.44 o 
 -13   7   5      258.12      201.05    140.02 o 
 -11   7   5     2206.18     1471.15   1174.20 o 
  -9   7   5     1458.24     1050.50    860.17 o 
  -7   7   5     1971.40     2315.86    126.04 o 
  -5   7   5      157.23      178.23     32.28 o 
  -3   7   5       79.94       78.77     89.33 o 
  -1   7   5      327.27      400.66     36.33 o 
   1   7   5      299.07      397.27     68.81 o 
   3   7   5      498.14      678.72     56.87 o 
   5   7   5       17.83       41.75     23.26 o 
   7   7   5      199.53      165.26     33.45 o 
   9   7   5        3.58       -2.71     40.82 o 
  11   7   5        4.94       -4.61     32.99 o 
  13   7   5       36.45       61.68     26.85 o 
  15   7   5       37.48       74.02     33.65 o 
  17   7   5        0.80       -5.71     52.85 o 
  19   7   5       93.60      125.67     29.22 o 
  21   7   5       51.68       73.25     35.46 o 
  23   7   5       85.66      124.33     34.17 o 
 -26   8   5        1.79       24.70     19.90 o 
 -24   8   5       35.89      110.66     28.53 o 
 -22   8   5       58.27      -68.41    126.44 o 
 -20   8   5      326.18      219.83    206.89 o 
 -18   8   5      860.82      783.53     64.76 o 
 -16   8   5      114.09       53.06    100.70 o 
 -14   8   5      145.62       29.91     56.78 o 
 -12   8   5       62.02       94.61     75.03 o 
 -10   8   5      309.28      291.91     37.16 o 
  -8   8   5        2.04      -12.58     52.03 o 
  -6   8   5       13.14       33.97     27.18 o 
  -4   8   5       42.07       17.74     24.25 o 
  -2   8   5      367.22      499.86     40.08 o 
   0   8   5      665.48      624.85     64.26 o 
   2   8   5      114.33      110.74     28.80 o 
   4   8   5      608.39      687.16    113.13 o 
   6   8   5      302.37      369.48     38.16 o 
   8   8   5      472.17      433.07     72.03 o 
  10   8   5       52.00       29.53     27.91 o 
  12   8   5      293.91      300.17     44.33 o 
  14   8   5        2.77       33.68     25.50 o 
  16   8   5       46.20       31.34     25.94 o 
  18   8   5        4.80      -30.62     30.62 o 
  20   8   5        0.53       26.70     35.79 o 
  22   8   5       34.30       86.65     40.43 o 
 -25   9   5       75.64       21.44     30.32 o 
 -23   9   5      123.49        0.00     41.43 o 
 -21   9   5       91.62       82.45     78.01 o 
 -19   9   5       19.61       36.37     26.66 o 
 -17   9   5       45.14       37.51     24.91 o 
 -15   9   5        0.88       10.45     23.37 o 
 -13   9   5        3.00       49.60     20.47 o 
 -11   9   5       41.80       16.40     23.15 o 
  -9   9   5      167.43      194.60     30.98 o 
  -7   9   5      234.26      199.51    188.63 o 
  -5   9   5       44.79       44.09     20.95 o 
  -3   9   5      817.85      548.72    461.07 o 
  -1   9   5      623.53      604.66    103.27 o 
   1   9   5      324.52      430.83     40.42 o 
   3   9   5      320.55      363.29     34.97 o 
   5   9   5       71.41       53.11     36.38 o 
   7   9   5      302.40      397.54     44.60 o 
   9   9   5        8.11       21.95     36.39 o 
  11   9   5      592.52      593.47    114.48 o 
  13   9   5        1.12      -42.06     45.17 o 
  15   9   5      580.36      375.05    285.52 o 
  17   9   5        9.40       20.89     31.16 o 
  19   9   5       82.97      130.86     33.86 o 
  21   9   5      105.28       83.80     62.04 o 
 -22  10   5        0.29       19.09     25.08 o 
 -20  10   5      192.94       40.38     79.56 o 
 -18  10   5      203.97      228.61     43.99 o 
 -16  10   5      114.69       44.60     83.14 o 
 -14  10   5       60.14       80.56     50.76 o 
 -12  10   5       13.70       -4.26     28.49 o 
 -10  10   5       62.09       49.02     54.04 o 
  -8  10   5        2.29       -5.26     25.52 o 
  -6  10   5      106.14       10.29     27.83 o 
  -4  10   5       93.64       57.51     98.00 o 
  -2  10   5       10.06        3.50     28.24 o 
   0  10   5       28.70       23.52     24.92 o 
   2  10   5       87.06      123.78     32.38 o 
   4  10   5       88.63       94.89     27.50 o 
   6  10   5      105.71       82.84     99.71 o 
   8  10   5      196.44      172.34     53.46 o 
  10  10   5        0.48       -8.17     28.73 o 
  12  10   5       90.57      131.77     36.46 o 
  14  10   5       10.82      -33.38     33.38 o 
  16  10   5        0.12       -6.25     32.01 o 
  18  10   5       64.56        5.88     31.17 o 
  20  10   5       61.59       90.62     36.73 o 
 -21  11   5      106.89      156.38     33.85 o 
 -19  11   5        0.57      -22.26     26.40 o 
 -17  11   5       54.24       48.38     25.76 o 
 -15  11   5        8.84       30.67     27.59 o 
 -13  11   5      133.95      254.77     68.17 o 
 -11  11   5       99.96       45.56     37.13 o 
  -9  11   5        0.07        0.09     21.79 o 
  -7  11   5       64.77       -2.96     22.27 o 
  -5  11   5       44.10       42.25     26.23 o 
  -3  11   5      121.84      162.94     29.16 o 
  -1  11   5      129.35      121.83     28.23 o 
   1  11   5      673.67      775.94     57.63 o 
   3  11   5      252.43      426.03     48.02 o 
   5  11   5      172.67      215.97     97.73 o 
   7  11   5       86.32      164.45     33.62 o 
   9  11   5        0.20        2.63     39.57 o 
  11  11   5       79.08       75.93     34.70 o 
  13  11   5        6.14      -34.71     48.38 o 
  15  11   5      270.88      218.80     41.49 o 
  17  11   5        0.27      -16.61     31.73 o 
 -18  12   5      114.23      197.09     33.70 o 
 -16  12   5        0.50       11.04     28.53 o 
 -14  12   5      212.78      199.02     34.70 o 
 -12  12   5       10.64       10.57     26.88 o 
 -10  12   5      346.83      300.86    278.32 o 
  -8  12   5        3.50      -29.83     29.83 o 
  -6  12   5       43.05       32.24     86.33 o 
  -4  12   5       14.53       72.21     24.77 o 
  -2  12   5        0.09      -10.97     26.45 o 
   0  12   5        5.46      -15.70     80.48 o 
   2  12   5      166.32      153.70     24.25 o 
   4  12   5       14.57       30.37     31.50 o 
   6  12   5      521.25      293.07    260.16 o 
   8  12   5       13.25       47.68     31.59 o 
  10  12   5      117.18       63.77     33.50 o 
  12  12   5       14.68       14.87     29.15 o 
  14  12   5        3.46      -11.92     29.71 o 
 -15  13   5       49.52       32.02     47.05 o 
 -13  13   5      284.44      209.51     19.52 o 
 -11  13   5        9.42      -11.06     32.04 o 
  -9  13   5      179.69       44.62     57.32 o 
  -7  13   5        6.71       35.82     26.99 o 
  -5  13   5       11.47      -25.15     25.15 o 
  -3  13   5       48.41       35.10     29.25 o 
  -1  13   5       53.25        2.93     45.17 o 
   1  13   5      289.01      354.85     61.04 o 
   3  13   5      135.39      219.11     54.69 o 
   5  13   5       76.67       86.88     40.02 o 
   7  13   5       29.75        7.53     34.26 o 
   9  13   5       22.20       50.19     25.63 o 
  11  13   5       52.56       18.85     30.98 o 
 -10  14   5       53.85      -33.12     42.65 o 
  -8  14   5       65.77       65.38     75.98 o 
  -6  14   5       49.77       64.33     26.85 o 
  -4  14   5       78.54       85.45     30.84 o 
  -2  14   5        1.76       70.68     27.02 o 
   0  14   5        0.02       12.36     48.40 o 
   2  14   5       64.89      -32.87     32.87 o 
   4  14   5        0.08       -9.53     32.27 o 
   6  14   5      107.94       54.90     49.19 o 
 -28   0   6        9.79       42.53     27.03 o 
 -26   0   6       69.82      -67.83     67.83 o 
 -24   0   6       49.90       62.38     25.74 o 
 -22   0   6      365.57      540.46     65.85 o 
 -20   0   6      514.09      356.06     25.84 o 
 -18   0   6     2785.07     2263.40     37.47 o 
 -16   0   6     2476.53     1667.89    136.64 o 
 -14   0   6     3105.52     3635.72    140.91 o 
 -12   0   6     4589.64     5136.98    159.04 o 
 -10   0   6       41.34       80.17     35.82 o 
  -8   0   6     1549.34     1725.27     94.79 o 
  -6   0   6      100.32       68.25     33.23 o 
  -4   0   6     1238.25     1654.40     93.26 o 
  -2   0   6        3.94        3.71     23.50 o 
   0   0   6        0.73       39.89     30.40 o 
   2   0   6     2761.17     2807.26    116.45 o 
   4   0   6      404.59      468.06     55.74 o 
   6   0   6      475.52      490.28     59.90 o 
   8   0   6     4052.40     5067.37    173.21 o 
  10   0   6      720.88      726.79     82.93 o 
  12   0   6     3355.01     3386.81    159.46 o 
  14   0   6       82.88       50.27     38.49 o 
  16   0   6      653.18      592.69     98.28 o 
  18   0   6        3.97       49.44     41.09 o 
  20   0   6      458.01      381.35     78.29 o 
  22   0   6        1.54       -9.44     27.85 o 
  24   0   6      171.43      239.79     40.33 o 
 -27   1   6       29.45       25.04     22.19 o 
 -25   1   6       49.51       24.00     23.73 o 
 -23   1   6       18.77       53.96     49.61 o 
 -21   1   6        1.43       16.03     40.61 o 
 -19   1   6       91.83       67.67     40.15 o 
 -17   1   6       16.87      -11.63     25.56 o 
 -15   1   6       52.88       54.19     70.50 o 
 -13   1   6       37.81      -10.17     22.49 o 
 -11   1   6      176.81       90.88    106.70 o 
  -9   1   6        0.26        0.30     23.53 o 
  -7   1   6       48.47       73.51     22.08 o 
  -5   1   6       82.76      170.25     29.18 o 
  -3   1   6       13.80       13.14     21.42 o 
  -1   1   6        8.07      -13.13     31.28 o 
   1   1   6       30.91       73.58     40.61 o 
   3   1   6       30.10       96.97     54.78 o 
   5   1   6        4.59      -28.06     28.06 o 
   7   1   6      113.82      154.57     42.83 o 
   9   1   6      154.96      200.21     39.56 o 
  11   1   6      734.99      723.00     74.92 o 
  13   1   6      324.25      339.64     45.15 o 
  15   1   6      387.83      453.01     52.35 o 
  17   1   6        4.90       32.31     31.43 o 
  19   1   6        4.05       11.03     38.33 o 
  21   1   6        9.33      -27.68     27.68 o 
  23   1   6       17.19       22.10     23.56 o 
  25   1   6       36.16       40.01     22.76 o 
 -28   2   6        0.23      -21.63     21.63 o 
 -26   2   6        5.38      -22.78     22.78 o 
 -24   2   6      117.14      119.64     27.47 o 
 -22   2   6      355.29      235.83     20.73 o 
 -20   2   6      382.29      385.80     41.71 o 
 -18   2   6      634.89      540.59     20.63 o 
 -16   2   6      145.26       19.49     24.48 o 
 -14   2   6      269.22      284.74     50.36 o 
 -12   2   6       88.21      120.64     47.78 o 
 -10   2   6     1966.57     2059.72     74.42 o 
  -8   2   6      534.21      669.83     72.14 o 
  -6   2   6      221.41      194.78     28.64 o 
  -4   2   6      403.12      538.19     37.85 o 
  -2   2   6       34.08       49.27     25.36 o 
   0   2   6       47.01       80.11     73.67 o 
   2   2   6     1559.48     1851.28     78.69 o 
   4   2   6      297.17      404.73     80.51 o 
   6   2   6      638.96      674.03     56.64 o 
   8   2   6       15.92      -30.38     30.38 o 
  10   2   6      403.86      471.48     86.67 o 
  12   2   6       12.64       -7.89     33.97 o 
  14   2   6      296.30      261.62     43.33 o 
  16   2   6      329.27      597.50    128.36 o 
  18   2   6       15.04       10.02     30.43 o 
  20   2   6      402.33      568.47     50.90 o 
  22   2   6        2.08      -30.91     30.91 o 
  24   2   6      128.88       51.65     21.91 o 
 -27   3   6       30.76       26.26     18.21 o 
 -25   3   6        2.98       -2.27     36.27 o 
 -23   3   6       35.49       -2.64     22.11 o 
 -21   3   6       22.70      -22.03     22.03 o 
 -19   3   6      166.65      129.26     20.17 o 
 -17   3   6       11.36       25.75     22.13 o 
 -15   3   6       59.13      -19.52     43.43 o 
 -13   3   6      933.55     1278.59    103.82 o 
 -11   3   6       14.83        0.82     21.19 o 
  -9   3   6      305.54      332.42    103.29 o 
  -7   3   6       12.12       40.12     22.62 o 
  -5   3   6     1367.30     1730.69     67.96 o 
  -3   3   6      322.09      333.77     35.58 o 
  -1   3   6      522.72      677.41     44.89 o 
   1   3   6      248.71      220.01     32.20 o 
   3   3   6      410.40      443.58     41.87 o 
   5   3   6      290.16      358.60     39.18 o 
   7   3   6     1346.11     1315.97     67.81 o 
   9   3   6      596.96      586.97     66.66 o 
  11   3   6       36.92       28.19     59.55 o 
  13   3   6      121.83      151.46     41.14 o 
  15   3   6      235.31      321.74     44.22 o 
  17   3   6      101.62      117.92     37.93 o 
  19   3   6       19.85       51.94     45.12 o 
  21   3   6       13.49       34.33     20.43 o 
  23   3   6      112.04      118.09     29.17 o 
 -26   4   6       29.29       30.72     32.62 o 
 -24   4   6        9.94      -23.02     23.02 o 
 -22   4   6       61.54       47.23     52.98 o 
 -20   4   6       31.77        6.22     20.83 o 
 -18   4   6        4.70        1.36     20.62 o 
 -16   4   6       12.73       -7.56     22.02 o 
 -14   4   6     1838.07     2217.03     79.01 o 
 -12   4   6      424.79      450.87     84.20 o 
 -10   4   6      628.24      386.17    330.56 o 
  -8   4   6       69.87       57.02     25.69 o 
  -6   4   6       46.00       25.15     27.61 o 
  -4   4   6      348.70      383.26     70.51 o 
  -2   4   6       44.10       98.59     23.86 o 
   0   4   6       77.21      128.99     47.35 o 
   2   4   6      222.46      305.68     32.79 o 
   4   4   6        2.79       -6.39     24.13 o 
   6   4   6      455.06      379.44     40.42 o 
   8   4   6      862.88     1007.07     62.71 o 
  10   4   6        0.07       28.64     39.16 o 
  12   4   6      541.60      559.20     51.59 o 
  14   4   6      205.60      184.72     51.92 o 
  16   4   6       33.91       -7.70     34.66 o 
  18   4   6        0.22       14.87     45.32 o 
  20   4   6      379.31      386.33     39.81 o 
  22   4   6        0.06      -25.17     25.17 o 
 -25   5   6       11.71       -7.35     19.12 o 
 -23   5   6      191.56      268.71     33.31 o 
 -21   5   6      191.31      156.19     23.80 o 
 -19   5   6      215.65      182.58    193.26 o 
 -17   5   6      171.27      179.94     28.52 o 
 -15   5   6       15.46      -26.65     26.65 o 
 -13   5   6       75.55       94.94     27.62 o 
 -11   5   6      198.83      101.68    102.12 o 
  -9   5   6       26.42       28.85     21.70 o 
  -7   5   6       19.64        7.70     20.27 o 
  -5   5   6      310.72      475.32     40.22 o 
  -3   5   6      261.84      192.29     33.86 o 
  -1   5   6     1112.99     1128.24     59.73 o 
   1   5   6      595.36      711.02     48.65 o 
   3   5   6     1435.16     1568.58     67.24 o 
   5   5   6      995.10     1054.30    176.41 o 
   7   5   6     1276.68     1396.34    184.82 o 
   9   5   6     2089.90     2148.80     89.49 o 
  11   5   6      691.72      653.46     81.89 o 
  13   5   6     1363.72     1320.23     81.37 o 
  15   5   6        0.16      -16.32     28.89 o 
  17   5   6       65.59       -1.05     36.33 o 
  19   5   6      149.17      300.59    119.86 o 
  21   5   6        0.01       23.43     24.17 o 
  23   5   6       45.14       50.72     26.99 o 
 -26   6   6        4.37       13.39     27.99 o 
 -24   6   6       27.43       53.99     20.82 o 
 -22   6   6       11.76        8.12     16.58 o 
 -20   6   6        1.04        7.16     25.95 o 
 -18   6   6        8.33       31.42     20.74 o 
 -16   6   6        3.61       21.48     20.35 o 
 -14   6   6        0.07      -14.57     22.61 o 
 -12   6   6       33.61        6.91     23.18 o 
 -10   6   6      263.83      243.44    152.52 o 
  -8   6   6      400.66      212.62    184.61 o 
  -6   6   6      708.46      820.76     51.62 o 
  -4   6   6      584.55      594.78     52.98 o 
  -2   6   6      229.76      265.15     50.03 o 
   0   6   6       55.51       64.44     25.93 o 
   2   6   6        0.00       -2.63     26.04 o 
   4   6   6        9.80       44.74     22.92 o 
   6   6   6       90.13       12.86     57.83 o 
   8   6   6       57.65       41.64     45.25 o 
  10   6   6       14.85       46.67     33.51 o 
  12   6   6       52.53      140.49     81.37 o 
  14   6   6       15.14        9.41     78.01 o 
  16   6   6        0.12       30.12     52.80 o 
  18   6   6        2.81      -18.35     25.69 o 
  20   6   6        0.47       17.29     22.59 o 
  22   6   6        2.42       35.87     16.14 o 
 -23   7   6      124.63      127.82     23.76 o 
 -21   7   6       34.01        8.97     24.26 o 
 -19   7   6      127.50       95.98    108.02 o 
 -17   7   6        2.75       18.36     35.02 o 
 -15   7   6      191.47      157.98    114.06 o 
 -13   7   6      124.38       55.73    110.90 o 
 -11   7   6       32.28       48.86     23.04 o 
  -9   7   6      133.17       23.52     55.10 o 
  -7   7   6      136.78       35.73     25.75 o 
  -5   7   6        0.51      -16.89     23.89 o 
  -3   7   6       34.98       17.09     29.38 o 
  -1   7   6      417.19      399.27    112.38 o 
   1   7   6      124.44      194.86     34.13 o 
   3   7   6      277.91      385.94     41.21 o 
   5   7   6      238.18      322.21     37.82 o 
   7   7   6       17.67       -9.34     25.46 o 
   9   7   6      142.86       75.25     36.99 o 
  11   7   6       13.45       79.11     32.06 o 
  13   7   6      247.44      279.16     59.32 o 
  15   7   6        3.67       24.35     26.45 o 
  17   7   6       40.62       34.49     40.40 o 
  19   7   6       45.46       64.13     55.95 o 
  21   7   6        3.63      -23.26     28.34 o 
 -22   8   6        6.19       31.92     24.54 o 
 -20   8   6       24.10       19.03     25.07 o 
 -18   8   6       12.36       20.69     36.08 o 
 -16   8   6      258.78      125.36    136.18 o 
 -14   8   6       85.11       70.13     75.52 o 
 -12   8   6      201.82      148.88    114.20 o 
 -10   8   6      114.27       98.66     27.69 o 
  -8   8   6        0.30      -25.83     25.83 o 
  -6   8   6       56.76       40.56     27.80 o 
  -4   8   6       27.68       64.75     27.16 o 
  -2   8   6      533.33      585.59     45.83 o 
   0   8   6       26.90      -25.56     32.11 o 
   2   8   6       18.11       40.35     28.70 o 
   4   8   6      135.56       47.80     26.75 o 
   6   8   6        3.97       -0.26     24.35 o 
   8   8   6        9.55        6.43     36.07 o 
  10   8   6       90.42      111.14     47.71 o 
  12   8   6       48.40       56.72     30.08 o 
  14   8   6        6.12       18.62     25.09 o 
  16   8   6       24.48       30.14     21.49 o 
  18   8   6       50.33       41.42     39.02 o 
 -21   9   6      131.46       64.10    139.47 o 
 -19   9   6        3.35       23.62     23.73 o 
 -17   9   6      109.61       44.71     25.32 o 
 -15   9   6      147.07      121.57     53.10 o 
 -13   9   6       56.90       45.08     33.87 o 
 -11   9   6       54.15       47.75     31.56 o 
  -9   9   6       17.78       -5.51     31.76 o 
  -7   9   6       16.37       19.76     23.73 o 
  -5   9   6      291.21      250.44     35.48 o 
  -3   9   6       52.27       48.27     25.66 o 
  -1   9   6       50.68       81.47     82.06 o 
   1   9   6        5.60        0.21     23.43 o 
   3   9   6      182.03       86.78     33.30 o 
   5   9   6        0.02       15.27     21.32 o 
   7   9   6       64.19       61.52     30.48 o 
   9   9   6       38.12       50.98     87.67 o 
  11   9   6       21.48       63.01     41.02 o 
  13   9   6      170.85      141.74     35.58 o 
  15   9   6       27.18       72.95     28.60 o 
  17   9   6      131.72      118.63     65.70 o 
 -18  10   6       45.51      106.68     28.62 o 
 -16  10   6      288.16      299.14     46.88 o 
 -14  10   6       75.54       33.78     31.46 o 
 -12  10   6      571.78      392.11     24.66 o 
 -10  10   6       82.12        5.26     52.03 o 
  -8  10   6      382.45      227.21    224.17 o 
  -6  10   6       25.81       15.39     40.39 o 
  -4  10   6       10.94       13.15     28.70 o 
  -2  10   6      127.44      176.02     29.37 o 
   0  10   6        3.66       55.97     25.75 o 
   2  10   6       20.95       89.83     33.13 o 
   4  10   6       11.31       28.49     22.58 o 
   6  10   6       64.65       82.76     29.46 o 
   8  10   6        4.06       -7.98     29.60 o 
  10  10   6       87.74       80.54     62.60 o 
  12  10   6       18.17       52.86     32.50 o 
  14  10   6        0.89       11.62     25.57 o 
 -15  11   6       56.55      -16.25     39.15 o 
 -13  11   6       16.71       34.75     56.41 o 
 -11  11   6       79.92      105.58     32.39 o 
  -9  11   6        5.89       -2.42     27.42 o 
  -7  11   6       99.83      101.41     58.95 o 
  -5  11   6       11.48      -20.29     27.72 o 
  -3  11   6        6.09       -3.17     27.59 o 
  -1  11   6       14.38       28.43     21.32 o 
   1  11   6       23.76       38.75     38.64 o 
   3  11   6        4.11      -29.55     29.55 o 
   5  11   6        1.18       21.89     29.68 o 
   7  11   6       53.88       65.07     68.48 o 
   9  11   6       15.72       19.67     29.62 o 
  11  11   6       21.62        4.21     31.20 o 
  13  11   6       10.26      140.36     36.74 o 
 -12  12   6      156.15      161.37    114.23 o 
 -10  12   6        1.29       18.70     26.45 o 
  -8  12   6      137.30       95.66     24.95 o 
  -6  12   6       61.15       63.29     41.19 o 
  -4  12   6       25.18       30.28     57.38 o 
  -2  12   6       47.00       76.75     29.17 o 
   0  12   6       16.94       16.27     27.83 o 
   2  12   6       29.38       69.40     35.25 o 
   4  12   6        0.08        6.11     24.16 o 
   6  12   6       20.50       37.15     32.61 o 
   8  12   6       35.20       -0.47     31.81 o 
  -5  13   6       62.78       21.42     29.04 o 
  -3  13   6       34.00      -27.79     74.34 o 
  -1  13   6       10.45        8.73     36.34 o 
   1  13   6       14.97       23.28     27.73 o 
   3  13   6        3.53       57.52     39.21 o 
 -25   1   7      122.58       50.98     40.73 o 
 -23   1   7       23.16       -6.49     25.10 o 
 -21   1   7      170.02      253.39     58.29 o 
 -19   1   7        3.43       23.82     31.49 o 
 -17   1   7      618.86      401.09    356.42 o 
 -15   1   7      455.26      519.95     42.38 o 
 -13   1   7      898.41      654.56    500.41 o 
 -11   1   7       11.01       -5.88     25.46 o 
  -9   1   7       12.98       75.80     51.93 o 
  -7   1   7     1210.80     1535.14    127.95 o 
  -5   1   7        0.60      -22.51     22.51 o 
  -3   1   7      559.95      681.34     51.43 o 
  -1   1   7      178.15      199.86     40.07 o 
   1   1   7      682.63      695.81     90.01 o 
   3   1   7      182.30      181.79     32.72 o 
   5   1   7      517.41      432.39     61.74 o 
   7   1   7       57.48      116.20     55.73 o 
   9   1   7        0.62      -15.57     33.61 o 
  11   1   7        4.44      -18.92     33.89 o 
  13   1   7       87.43      222.84     33.34 o 
  15   1   7       93.05      102.71     51.44 o 
  17   1   7      419.39      491.22     42.17 o 
  19   1   7       34.82       59.54     21.58 o 
 -24   2   7       13.95       -4.01     20.83 o 
 -22   2   7        6.62      -12.94     20.48 o 
 -20   2   7       41.45       63.11     27.74 o 
 -18   2   7        2.62        8.97     23.71 o 
 -16   2   7        5.24        2.05     27.99 o 
 -14   2   7      349.93      367.17     41.37 o 
 -12   2   7      289.56      347.28     40.55 o 
 -10   2   7      235.08      280.03     78.20 o 
  -8   2   7      101.67      168.81     58.32 o 
  -6   2   7        1.52        4.46     22.86 o 
  -4   2   7      465.84      504.10     43.86 o 
  -2   2   7       50.37       77.95     26.48 o 
   0   2   7      892.66     1090.51     74.85 o 
   2   2   7      104.93      137.34     40.47 o 
   4   2   7        3.93       35.50     28.26 o 
   6   2   7      329.65      427.67     48.20 o 
   8   2   7       43.38       66.48     29.64 o 
  10   2   7      832.64      825.38     57.81 o 
  12   2   7      151.53      195.97     39.59 o 
  14   2   7       89.85       66.16     28.03 o 
  16   2   7        0.94      -19.12     45.98 o 
  18   2   7        0.17      -15.62     21.97 o 
  20   2   7       11.44       29.45     17.13 o 
 -23   3   7       25.01       16.22     31.89 o 
 -21   3   7      352.37      242.26     21.03 o 
 -19   3   7       48.53      105.66     31.59 o 
 -17   3   7      357.56      406.72     37.48 o 
 -15   3   7      431.49      511.34     45.60 o 
 -13   3   7       27.14       46.13     68.91 o 
 -11   3   7      676.87      559.12     50.49 o 
  -9   3   7        0.92       -1.98     24.17 o 
  -7   3   7      466.11      555.38     44.46 o 
  -5   3   7       49.10       63.61     27.12 o 
  -3   3   7      210.19      317.19     41.21 o 
  -1   3   7      134.81      153.40     31.67 o 
   1   3   7       42.33      119.79     41.57 o 
   3   3   7      203.96      175.29     37.90 o 
   5   3   7      774.35      909.52     62.02 o 
   7   3   7        2.90      -14.38     35.77 o 
   9   3   7      767.52      651.35     56.87 o 
  11   3   7        1.24       -2.60     31.83 o 
  13   3   7       65.62      134.05     29.56 o 
  15   3   7       44.73      104.43     27.64 o 
  17   3   7       86.01       89.03     28.05 o 
  19   3   7       22.62       29.06     18.34 o 
 -22   4   7        7.75       28.22     21.51 o 
 -20   4   7      443.75      475.53     39.21 o 
 -18   4   7       77.37       22.98     64.42 o 
 -16   4   7      532.12      396.73    325.96 o 
 -14   4   7      127.50      174.55     29.84 o 
 -12   4   7        0.23       -9.07     23.70 o 
 -10   4   7        2.40      -16.04     26.51 o 
  -8   4   7       68.17      144.27     28.57 o 
  -6   4   7       31.99       36.78     51.00 o 
  -4   4   7      170.32      118.89     41.06 o 
  -2   4   7       68.76       65.91     42.06 o 
   0   4   7      175.48      173.98     46.42 o 
   2   4   7       10.14       11.98     22.44 o 
   4   4   7      116.18      116.28     25.87 o 
   6   4   7       80.45       62.92     32.00 o 
   8   4   7      394.72      327.91     44.60 o 
  10   4   7        2.05       29.53     28.17 o 
  12   4   7       15.27      -35.33     35.33 o 
  14   4   7      265.87      269.68     38.80 o 
  16   4   7        8.03       11.10     23.59 o 
  18   4   7      221.84      163.57     47.57 o 
 -21   5   7        8.52       57.08     18.94 o 
 -19   5   7       15.40        4.02     20.54 o 
 -17   5   7       19.88       12.36     24.50 o 
 -15   5   7       15.77       97.22     25.31 o 
 -13   5   7       42.78       36.94     21.39 o 
 -11   5   7       29.18       33.31     21.87 o 
  -9   5   7       18.26        1.88     21.24 o 
  -7   5   7      166.55      238.44     30.41 o 
  -5   5   7      105.27      133.22     31.90 o 
  -3   5   7        0.27      -13.56     30.62 o 
  -1   5   7       93.29       26.04     31.31 o 
   1   5   7      457.21      449.42     41.14 o 
   3   5   7      163.29      161.68     31.59 o 
   5   5   7       34.83        7.04     29.51 o 
   7   5   7       94.04       67.52     28.59 o 
   9   5   7     1032.40     1048.42    103.88 o 
  11   5   7       39.27        6.88     27.42 o 
  13   5   7       52.41       62.16     29.41 o 
  15   5   7       36.93      -25.28     25.95 o 
  17   5   7       12.31       -2.67     23.65 o 
 -20   6   7      163.38       67.82     86.64 o 
 -18   6   7      161.45      237.97     33.84 o 
 -16   6   7      197.40      253.83     38.91 o 
 -14   6   7      217.49      347.50     37.57 o 
 -12   6   7       78.48      104.33     26.67 o 
 -10   6   7      147.72      176.25     29.17 o 
  -8   6   7      275.64      218.22    179.68 o 
  -6   6   7        1.42       -6.99     21.95 o 
  -4   6   7      296.74      292.17     60.00 o 
  -2   6   7        2.74       29.37     35.45 o 
   0   6   7       41.80       32.38     33.83 o 
   2   6   7        8.34       -9.64     23.64 o 
   4   6   7      182.21      248.75     66.07 o 
   6   6   7       56.94       94.63     32.19 o 
   8   6   7        0.31       16.84     31.05 o 
  10   6   7      142.50      128.73     34.93 o 
  12   6   7       27.90       12.28     22.93 o 
  14   6   7      185.52      175.77     28.36 o 
  16   6   7        0.66       11.17     27.47 o 
 -19   7   7       97.54       97.11     31.32 o 
 -17   7   7       50.80       85.96     27.11 o 
 -15   7   7      202.68      263.52     49.03 o 
 -13   7   7       22.71       21.95     21.29 o 
 -11   7   7      110.98      128.36     61.69 o 
  -9   7   7       19.95       32.73     34.18 o 
  -7   7   7       21.05       43.72     24.23 o 
  -5   7   7        1.29       53.23     43.72 o 
  -3   7   7       50.94       49.47     51.10 o 
  -1   7   7       65.62       75.97     63.09 o 
   1   7   7      145.78       53.66     25.05 o 
   3   7   7       10.21        2.32     28.38 o 
   5   7   7      174.81      160.65     59.33 o 
   7   7   7      108.11      255.72    122.50 o 
   9   7   7       17.13      -15.97     28.11 o 
  11   7   7      128.62      103.24     54.42 o 
  13   7   7        5.77       46.07     20.63 o 
  15   7   7        3.26        5.12     32.45 o 
 -18   8   7      112.64       35.84     34.33 o 
 -16   8   7       10.35       56.50     34.34 o 
 -14   8   7      133.57       58.01     66.74 o 
 -12   8   7      104.88      186.41    105.32 o 
 -10   8   7      239.56      222.81     66.70 o 
  -8   8   7        2.81       34.20     24.18 o 
  -6   8   7       18.08       88.44     20.79 o 
  -4   8   7       65.74      147.47     37.86 o 
  -2   8   7       19.30       22.66     29.53 o 
   0   8   7      159.82      281.25     37.03 o 
   2   8   7       35.02       20.72     24.65 o 
   4   8   7      699.60      796.29     57.19 o 
   6   8   7      341.07      231.57     44.49 o 
   8   8   7      307.14      318.54     40.12 o 
  10   8   7      291.67      275.87     51.59 o 
  12   8   7        7.81      -25.18     27.86 o 
  14   8   7        8.30       30.59     24.24 o 
 -15   9   7       51.54       55.30     26.33 o 
 -13   9   7        0.06       -2.37     20.77 o 
 -11   9   7       22.80      -33.04     33.04 o 
  -9   9   7       62.49      -19.28     62.23 o 
  -7   9   7       23.66       11.68     22.54 o 
  -5   9   7       31.81       58.65     27.04 o 
  -3   9   7      119.86       50.79     30.28 o 
  -1   9   7       14.54       58.14     21.71 o 
   1   9   7       68.78       68.11     22.12 o 
   3   9   7        1.33       -4.24     40.31 o 
   5   9   7       76.51       26.82     23.84 o 
   7   9   7       11.86       42.70     27.97 o 
   9   9   7      113.50       -4.03     92.63 o 
  11   9   7       47.45       56.10     24.12 o 
 -12  10   7       93.61       75.56     24.33 o 
 -10  10   7        9.74       22.79     25.39 o 
  -8  10   7       67.88       61.88     22.81 o 
  -6  10   7       32.91       42.57     23.02 o 
  -4  10   7        0.17       20.35     46.52 o 
  -2  10   7       14.80       20.59     23.41 o 
   0  10   7       23.17       64.10     32.96 o 
   2  10   7        0.00       49.79     30.93 o 
   4  10   7        2.65      -23.05     43.48 o 
   6  10   7        0.11      -17.19     24.21 o 
   8  10   7        6.22       40.07     22.07 o 
  -7  11   7        5.23       23.60     30.03 o 
  -5  11   7      116.69      121.97     29.33 o 
  -3  11   7       27.90       17.36     27.75 o 
  -1  11   7       23.91       38.54     23.42 o 
   1  11   7      102.50       37.35     30.89 o 
   3  11   7       25.05        0.00     43.03 o 
 -20   0   8       46.21       66.70     35.91 o 
 -18   0   8        0.00      -17.02     25.36 o 
 -16   0   8       76.39       24.57     22.87 o 
 -14   0   8      362.89      313.19     46.34 o 
 -12   0   8        1.80       70.45     29.11 o 
 -10   0   8      277.63      343.50     51.20 o 
  -8   0   8      135.59      282.49     51.94 o 
  -6   0   8      160.23      174.57     59.77 o 
  -4   0   8       17.17       24.97     39.04 o 
  -2   0   8       19.60       27.69     38.55 o 
   0   0   8      170.47      133.50     36.66 o 
   2   0   8       38.95       56.27     35.64 o 
   4   0   8       47.24       51.90     34.91 o 
   6   0   8      362.28      345.14     47.93 o 
   8   0   8       41.00       20.07     32.36 o 
  10   0   8       37.61       33.66     33.66 o 
  12   0   8      172.15      206.00     33.30 o 
  14   0   8        6.03       17.81     17.81 o 
 -19   1   8       62.62       48.27     60.02 o 
 -17   1   8        2.53      -21.13     21.13 o 
 -15   1   8      131.74       51.52     33.99 o 
 -13   1   8        0.98       17.49     40.37 o 
 -11   1   8        5.73        9.82     19.31 o 
  -9   1   8        2.44      -11.53     46.53 o 
  -7   1   8        2.23       15.84     22.59 o 
  -5   1   8       92.82      143.79     28.41 o 
  -3   1   8      196.01      108.26     30.30 o 
  -1   1   8      194.52      177.71     27.73 o 
   1   1   8       69.57       55.75     38.47 o 
   3   1   8       93.17       77.23     24.11 o 
   5   1   8        0.89      -12.02     22.01 o 
   7   1   8       39.31        9.67     27.04 o 
   9   1   8        0.00       -9.82     21.12 o 
  11   1   8       19.17       16.07     36.22 o 
  13   1   8        5.41       10.61     16.43 o 
 -18   2   8      178.51      187.65     27.93 o 
 -16   2   8        1.15        0.82     28.63 o 
 -14   2   8        2.44       39.95     18.30 o 
 -12   2   8       45.13      112.91     33.56 o 
 -10   2   8      298.19      406.16     60.85 o 
  -8   2   8       81.59      137.72     28.47 o 
  -6   2   8      333.65      536.06     67.59 o 
  -4   2   8        0.43        8.75     30.56 o 
  -2   2   8       70.35      122.44     33.47 o 
   0   2   8       49.68        2.19     23.63 o 
   2   2   8      159.13      147.90     38.33 o 
   4   2   8       26.14       -8.25     25.15 o 
   6   2   8      405.43      368.75     51.99 o 
   8   2   8       42.74       45.27     32.23 o 
  10   2   8       65.43       28.36     19.51 o 
  12   2   8      108.39       87.50     20.53 o 
  14   2   8       42.69       44.71     29.35 o 
 -17   3   8       56.77       82.66     25.12 o 
 -15   3   8        1.17       17.31     19.71 o 
 -13   3   8       96.39      195.66     36.88 o 
 -11   3   8        1.43        8.12     20.35 o 
  -9   3   8       62.84       67.92     59.74 o 
  -7   3   8        0.43      -22.89     22.89 o 
  -5   3   8       36.21       40.11     38.07 o 
  -3   3   8       93.00       21.88     21.22 o 
  -1   3   8      162.08      147.49     28.22 o 
   1   3   8        0.09       53.94     19.33 o 
   3   3   8       48.32       -8.46     37.90 o 
   5   3   8       68.58      139.33     27.52 o 
   7   3   8        2.57       34.97     44.75 o 
   9   3   8        7.51       21.28     21.08 o 
  11   3   8       11.27        0.00     19.68 o 
  13   3   8        8.13        9.82     17.02 o 
 -18   4   8      286.75      294.83     49.52 o 
 -16   4   8      154.79      145.66     23.86 o 
 -14   4   8      175.27      173.63     52.00 o 
 -12   4   8       16.38        3.94     44.93 o 
 -10   4   8       25.96       44.77     26.82 o 
  -8   4   8        2.02       15.58     20.34 o 
  -6   4   8       25.69       85.22     39.49 o 
  -4   4   8       32.76       11.32     21.86 o 
  -2   4   8       79.42      145.90     24.49 o 
   0   4   8        0.35        5.85     21.66 o 
   2   4   8      218.36      254.18     43.11 o 
   4   4   8        3.61        7.49     33.03 o 
   6   4   8        0.79        6.18     20.13 o 
   8   4   8        2.01       -7.64     19.46 o 
  10   4   8       68.00       31.16     16.86 o 
  12   4   8       14.81       18.96     16.10 o 
 -15   5   8       13.94       35.16     20.34 o 
 -13   5   8      227.20      337.06     30.73 o 
 -11   5   8        1.18      -15.65     21.67 o 
  -9   5   8      171.69      225.68     30.50 o 
  -7   5   8        5.45       52.08     21.25 o 
  -5   5   8       40.09       20.09     35.78 o 
  -3   5   8       78.42      158.59     27.25 o 
  -1   5   8       16.83       14.58     20.53 o 
   1   5   8       35.94       57.77     34.61 o 
   3   5   8        0.23      -18.59     22.68 o 
   5   5   8       56.63      122.75     27.84 o 
   7   5   8       93.47       63.46     29.33 o 
   9   5   8       22.78       44.79     28.22 o 
  11   5   8        9.52       11.32     22.78 o 
 -14   6   8        5.42       49.11     20.71 o 
 -12   6   8        7.66      -23.53     23.53 o 
 -10   6   8        0.27      -13.14     21.93 o 
  -8   6   8        3.12      -21.66     23.30 o 
  -6   6   8       35.57      -20.58     20.58 o 
  -4   6   8        0.69       15.86     19.66 o 
  -2   6   8       10.40       50.28     20.43 o 
   0   6   8        0.10        8.42     17.55 o 
   2   6   8       70.61       33.60     21.64 o 
   4   6   8       24.62       28.98     22.01 o 
   6   6   8        3.35      -17.53     21.13 o 
   8   6   8       12.99        8.90     24.50 o 
 -11   7   8        4.66       23.48     40.45 o 
  -9   7   8       65.52       66.99     22.03 o 
  -7   7   8        9.96      104.27     27.74 o 
  -5   7   8      124.35      101.80     37.47 o 
  -3   7   8       20.72       58.70     24.66 o 
  -1   7   8       93.10      112.06     36.26 o 
   1   7   8       23.69       10.05     20.50 o 
   3   7   8      116.03      117.11     25.66 o 
   5   7   8       78.38       19.55     19.99 o 
   7   7   8       13.50      -15.15     19.52 o 
  -8   8   8       12.57       27.69     20.01 o 
  -6   8   8        1.46       33.41     35.69 o 
  -4   8   8       13.64        0.00     22.90 o 
  -2   8   8      125.42       93.01     25.64 o 
   0   8   8        1.03      -16.45     21.99 o 
   2   8   8        6.05      -23.74     23.74 o 
  -9   1   9        3.37        7.99     16.13 o 
  -7   1   9        0.06      -20.38     23.48 o 
  -5   1   9        0.85        7.27     15.11 o 
  -3   1   9        1.85       12.39     17.34 o 
  -1   1   9       82.75      135.41     20.29 o 
   1   1   9        9.81       -0.12     14.04 o 
   3   1   9       90.61      103.55     18.53 o 
  -8   2   9       20.69       15.32     14.67 o 
  -6   2   9       33.56       28.35     37.40 o 
  -4   2   9        3.35       10.40     22.49 o 
  -2   2   9       60.45       67.96     17.67 o 
   0   2   9        0.04       -8.25     16.14 o 
   2   2   9        1.54        3.25     19.96 o 
  -5   3   9       27.11       25.88     14.09 o 
  -3   3   9        0.38       -7.54     14.35 o 
  -1   3   9        1.35        8.64     14.88 o 
                                                 
